# Supplementary material for: Deep Insight into the Ganoderma lucidum by Comprehensive Analysis of Its Transcriptome
Source: PLoS One. 2012 Aug 27;7(8):e44031. doi: 10.1371/journal.pone.0044031 (PMC3428325; doi:10.1371/journal.pone.0044031)
Supplement: Table S1 — Unigenes annotated by GO. 4,435 unigenes from the G. lucidum transcriptome were annotated against the LCSPP database. (XLS) [file pone.0044031.s004.xls]

## Sheet: unigene_go
Unigene_ID	goAcc	goName	gotermType
Unigene26145_All	GO:0004497	monooxygenase activity	molecular_function
Unigene26145_All	GO:0005506	iron ion binding	molecular_function
Unigene26145_All	GO:0006118	electron transport	biological_process
Unigene26145_All	GO:0020037	heme binding	molecular_function
Unigene8272_All	GO:0005525	GTP binding	molecular_function
Unigene8272_All	GO:0003924	GTPase activity	molecular_function
Unigene28064_All	GO:0006464	protein modification process	biological_process
Unigene8871_All	GO:0005634	nucleus	cellular_component
Unigene2255_All	GO:0005515	protein binding	molecular_function
Unigene2255_All	GO:0005524	ATP binding	molecular_function
Unigene2255_All	GO:0044267	cellular protein metabolic process	biological_process
Unigene2255_All	GO:0006457	protein folding	biological_process
Unigene2255_All	GO:0051082	unfolded protein binding	molecular_function
Unigene10049_All	GO:0004298	threonine endopeptidase activity	molecular_function
Unigene10049_All	GO:0005839	proteasome core complex	cellular_component
Unigene10049_All	GO:0006511	ubiquitin-dependent protein catabolic process	biological_process
Unigene28027_All	GO:0003735	structural constituent of ribosome	molecular_function
Unigene28027_All	GO:0005622	intracellular	cellular_component
Unigene28027_All	GO:0005840	ribosome	cellular_component
Unigene28027_All	GO:0006414	translational elongation	biological_process
Unigene6792_All	GO:0004174	electron-transferring-flavoprotein dehydrogenase activity	molecular_function
Unigene6792_All	GO:0006118	electron transport	biological_process
Unigene27498_All	GO:0003735	structural constituent of ribosome	molecular_function
Unigene27498_All	GO:0005622	intracellular	cellular_component
Unigene27498_All	GO:0005840	ribosome	cellular_component
Unigene27498_All	GO:0006412	translation	biological_process
Unigene22310_All	GO:0003735	structural constituent of ribosome	molecular_function
Unigene22310_All	GO:0005622	intracellular	cellular_component
Unigene22310_All	GO:0005840	ribosome	cellular_component
Unigene22310_All	GO:0006412	translation	biological_process
Unigene5202_All	GO:0000166	nucleotide binding	molecular_function
Unigene5202_All	GO:0004812	aminoacyl-tRNA ligase activity	molecular_function
Unigene5202_All	GO:0005524	ATP binding	molecular_function
Unigene5202_All	GO:0005737	cytoplasm	cellular_component
Unigene5202_All	GO:0006412	translation	biological_process
Unigene5202_All	GO:0006418	tRNA aminoacylation for protein translation	biological_process
Unigene5202_All	GO:0004823	leucine-tRNA ligase activity	molecular_function
Unigene5202_All	GO:0006429	leucyl-tRNA aminoacylation	biological_process
Unigene9558_All	GO:0003677	DNA binding	molecular_function
Unigene9558_All	GO:0006355	regulation of transcription, DNA-dependent	biological_process
Unigene9615_All	GO:0008202	steroid metabolic process	biological_process
Unigene2735_All	GO:0003676	nucleic acid binding	molecular_function
Unigene2735_All	GO:0004527	exonuclease activity	molecular_function
Unigene2735_All	GO:0005622	intracellular	cellular_component
Unigene1710_All	GO:0003824	catalytic activity	molecular_function
Unigene1710_All	GO:0003922	GMP synthase (glutamine-hydrolyzing) activity	molecular_function
Unigene1710_All	GO:0005524	ATP binding	molecular_function
Unigene1710_All	GO:0006164	purine nucleotide biosynthetic process	biological_process
Unigene1710_All	GO:0006177	GMP biosynthetic process	biological_process
Unigene1710_All	GO:0004808	tRNA (5-methylaminomethyl-2-thiouridylate)-methyltransferase activity	molecular_function
Unigene1710_All	GO:0005737	cytoplasm	cellular_component
Unigene1710_All	GO:0008033	tRNA processing	biological_process
Unigene1710_All	GO:0006541	glutamine metabolic process	biological_process
Unigene3928_All	GO:0008415	acyltransferase activity	molecular_function
Unigene3928_All	GO:0016740	transferase activity	molecular_function
Unigene3928_All	GO:0005488	binding	molecular_function
Unigene8293_All	GO:0005515	protein binding	molecular_function
Unigene8293_All	GO:0042147	retrograde transport, endosome to Golgi	biological_process
Unigene27731_All	GO:0004672	protein kinase activity	molecular_function
Unigene27731_All	GO:0005524	ATP binding	molecular_function
Unigene27731_All	GO:0006468	protein amino acid phosphorylation	biological_process
Unigene27731_All	GO:0004713	protein-tyrosine kinase activity	molecular_function
Unigene27731_All	GO:0004674	protein serine/threonine kinase activity	molecular_function
Unigene9689_All	GO:0003676	nucleic acid binding	molecular_function
Unigene9689_All	GO:0005524	ATP binding	molecular_function
Unigene9689_All	GO:0008026	ATP-dependent helicase activity	molecular_function
Unigene9689_All	GO:0004386	helicase activity	molecular_function
Unigene19_All	GO:0008152	metabolic process	biological_process
Unigene19_All	GO:0004066	asparagine synthase (glutamine-hydrolyzing) activity	molecular_function
Unigene19_All	GO:0006529	asparagine biosynthetic process	biological_process
Unigene2963_All	GO:0000166	nucleotide binding	molecular_function
Unigene2963_All	GO:0017111	nucleoside-triphosphatase activity	molecular_function
Unigene2963_All	GO:0005524	ATP binding	molecular_function
Unigene5179_All	GO:0003677	DNA binding	molecular_function
Unigene5179_All	GO:0006355	regulation of transcription, DNA-dependent	biological_process
Unigene9309_All	GO:0004396	hexokinase activity	molecular_function
Unigene9309_All	GO:0005524	ATP binding	molecular_function
Unigene9309_All	GO:0006096	glycolysis	biological_process
Unigene25086_All	GO:0004497	monooxygenase activity	molecular_function
Unigene25086_All	GO:0005506	iron ion binding	molecular_function
Unigene25086_All	GO:0006118	electron transport	biological_process
Unigene25086_All	GO:0020037	heme binding	molecular_function
Unigene809_All	GO:0003676	nucleic acid binding	molecular_function
Unigene809_All	GO:0008270	zinc ion binding	molecular_function
Unigene22694_All	GO:0003676	nucleic acid binding	molecular_function
Unigene22694_All	GO:0004386	helicase activity	molecular_function
Unigene22694_All	GO:0005524	ATP binding	molecular_function
Unigene22694_All	GO:0008026	ATP-dependent helicase activity	molecular_function
Unigene13420_All	GO:0004672	protein kinase activity	molecular_function
Unigene13420_All	GO:0005524	ATP binding	molecular_function
Unigene13420_All	GO:0006468	protein amino acid phosphorylation	biological_process
Unigene13420_All	GO:0004713	protein-tyrosine kinase activity	molecular_function
Unigene13420_All	GO:0004674	protein serine/threonine kinase activity	molecular_function
Unigene11983_All	GO:0009058	biosynthetic process	biological_process
Unigene11983_All	GO:0003824	catalytic activity	molecular_function
Unigene11983_All	GO:0005975	carbohydrate metabolic process	biological_process
Unigene11983_All	GO:0043169	cation binding	molecular_function
Unigene179_All	GO:0005488	binding	molecular_function
Unigene179_All	GO:0006810	transport	biological_process
Unigene179_All	GO:0016020	membrane	cellular_component
Unigene179_All	GO:0005743	mitochondrial inner membrane	cellular_component
Unigene4613_All	GO:0004672	protein kinase activity	molecular_function
Unigene4613_All	GO:0005524	ATP binding	molecular_function
Unigene4613_All	GO:0006468	protein amino acid phosphorylation	biological_process
Unigene4613_All	GO:0004674	protein serine/threonine kinase activity	molecular_function
Unigene9616_All	GO:0003824	catalytic activity	molecular_function
Unigene9616_All	GO:0004135	amylo-alpha-1,6-glucosidase activity	molecular_function
Unigene9616_All	GO:0005978	glycogen biosynthetic process	biological_process
Unigene6295_All	GO:0003702	RNA polymerase II transcription factor activity	molecular_function
Unigene6295_All	GO:0005634	nucleus	cellular_component
Unigene6295_All	GO:0006352	transcription initiation	biological_process
Unigene358_All	GO:0005525	GTP binding	molecular_function
Unigene358_All	GO:0007264	small GTPase mediated signal transduction	biological_process
Unigene358_All	GO:0003924	GTPase activity	molecular_function
Unigene358_All	GO:0005515	protein binding	molecular_function
Unigene358_All	GO:0006886	intracellular protein transport	biological_process
Unigene358_All	GO:0006913	nucleocytoplasmic transport	biological_process
Unigene358_All	GO:0007165	signal transduction	biological_process
Unigene358_All	GO:0005622	intracellular	cellular_component
Unigene358_All	GO:0015031	protein transport	biological_process
Unigene463_All	GO:0005743	mitochondrial inner membrane	cellular_component
Unigene463_All	GO:0008565	protein transporter activity	molecular_function
Unigene463_All	GO:0015031	protein transport	biological_process
Unigene10589_All	GO:0003735	structural constituent of ribosome	molecular_function
Unigene10589_All	GO:0006412	translation	biological_process
Unigene10589_All	GO:0015934	large ribosomal subunit	cellular_component
Unigene10589_All	GO:0005622	intracellular	cellular_component
Unigene10589_All	GO:0005840	ribosome	cellular_component
Unigene7582_All	GO:0005515	protein binding	molecular_function
Unigene7582_All	GO:0016070	RNA metabolic process	biological_process
Unigene7582_All	GO:0005488	binding	molecular_function
Unigene1847_All	GO:0016469	proton-transporting two-sector ATPase complex	cellular_component
Unigene1847_All	GO:0042626	ATPase activity, coupled to transmembrane movement of substances	molecular_function
Unigene1847_All	GO:0046961	hydrogen ion transporting ATPase activity, rotational mechanism	molecular_function
Unigene8432_All	GO:0000166	nucleotide binding	molecular_function
Unigene8432_All	GO:0004812	aminoacyl-tRNA ligase activity	molecular_function
Unigene8432_All	GO:0005524	ATP binding	molecular_function
Unigene8432_All	GO:0005737	cytoplasm	cellular_component
Unigene8432_All	GO:0006412	translation	biological_process
Unigene8432_All	GO:0006418	tRNA aminoacylation for protein translation	biological_process
Unigene8432_All	GO:0004829	threonine-tRNA ligase activity	molecular_function
Unigene8432_All	GO:0006435	threonyl-tRNA aminoacylation	biological_process
Unigene8432_All	GO:0016876	ligase activity, forming aminoacyl-tRNA and related compounds	molecular_function
Unigene8432_All	GO:0043039	tRNA aminoacylation	biological_process
Unigene7278_All	GO:0005634	nucleus	cellular_component
Unigene7493_All	GO:0004842	ubiquitin-protein ligase activity	molecular_function
Unigene7493_All	GO:0005622	intracellular	cellular_component
Unigene7493_All	GO:0006464	protein modification process	biological_process
Unigene7493_All	GO:0006512	ubiquitin cycle	biological_process
Unigene4005_All	GO:0008152	metabolic process	biological_process
Unigene4005_All	GO:0008168	methyltransferase activity	molecular_function
Unigene24706_All	GO:0004414	homoserine O-acetyltransferase activity	molecular_function
Unigene24706_All	GO:0009086	methionine biosynthetic process	biological_process
Unigene24706_All	GO:0005737	cytoplasm	cellular_component
Unigene24706_All	GO:0016413	O-acetyltransferase activity	molecular_function
Unigene23940_All	GO:0004377	glycolipid 2-alpha-mannosyltransferase activity	molecular_function
Unigene23940_All	GO:0006486	protein amino acid glycosylation	biological_process
Unigene23940_All	GO:0016020	membrane	cellular_component
Unigene27952_All	GO:0003824	catalytic activity	molecular_function
Unigene27952_All	GO:0008152	metabolic process	biological_process
Unigene27952_All	GO:0004084	branched-chain-amino-acid transaminase activity	molecular_function
Unigene27952_All	GO:0009081	branched chain family amino acid metabolic process	biological_process
Unigene3977_All	GO:0005643	nuclear pore	cellular_component
Unigene3977_All	GO:0006810	transport	biological_process
Unigene15267_All	GO:0005515	protein binding	molecular_function
Unigene3063_All	GO:0005525	GTP binding	molecular_function
Unigene3063_All	GO:0007264	small GTPase mediated signal transduction	biological_process
Unigene3063_All	GO:0003924	GTPase activity	molecular_function
Unigene3063_All	GO:0005515	protein binding	molecular_function
Unigene3063_All	GO:0006886	intracellular protein transport	biological_process
Unigene3063_All	GO:0006913	nucleocytoplasmic transport	biological_process
Unigene3063_All	GO:0007165	signal transduction	biological_process
Unigene3063_All	GO:0005524	ATP binding	molecular_function
Unigene3063_All	GO:0005622	intracellular	cellular_component
Unigene3063_All	GO:0006355	regulation of transcription, DNA-dependent	biological_process
Unigene3063_All	GO:0008134	transcription factor binding	molecular_function
Unigene3063_All	GO:0015031	protein transport	biological_process
Unigene27609_All	GO:0003677	DNA binding	molecular_function
Unigene27609_All	GO:0003918	DNA topoisomerase (ATP-hydrolyzing) activity	molecular_function
Unigene27609_All	GO:0005524	ATP binding	molecular_function
Unigene27609_All	GO:0005694	chromosome	cellular_component
Unigene27609_All	GO:0006265	DNA topological change	biological_process
Unigene27609_All	GO:0006259	DNA metabolic process	biological_process
Unigene162_All	GO:0005509	calcium ion binding	molecular_function
Unigene162_All	GO:0016020	membrane	cellular_component
Unigene24099_All	GO:0016787	hydrolase activity	molecular_function
Unigene7002_All	GO:0004553	hydrolase activity, hydrolyzing O-glycosyl compounds	molecular_function
Unigene7002_All	GO:0005975	carbohydrate metabolic process	biological_process
Unigene27995_All	GO:0005216	ion channel activity	molecular_function
Unigene27995_All	GO:0006811	ion transport	biological_process
Unigene27995_All	GO:0016020	membrane	cellular_component
Unigene15859_All	GO:0005525	GTP binding	molecular_function
Unigene15859_All	GO:0003924	GTPase activity	molecular_function
Unigene15859_All	GO:0003746	translation elongation factor activity	molecular_function
Unigene15859_All	GO:0005622	intracellular	cellular_component
Unigene15859_All	GO:0006414	translational elongation	biological_process
Unigene15328_All	GO:0006508	proteolysis	biological_process
Unigene15328_All	GO:0008237	metallopeptidase activity	molecular_function
Unigene15328_All	GO:0008270	zinc ion binding	molecular_function
Unigene4972_All	GO:0003676	nucleic acid binding	molecular_function
Unigene4972_All	GO:0005622	intracellular	cellular_component
Unigene4972_All	GO:0008270	zinc ion binding	molecular_function
Unigene7526_All	GO:0000166	nucleotide binding	molecular_function
Unigene7526_All	GO:0004812	aminoacyl-tRNA ligase activity	molecular_function
Unigene7526_All	GO:0005524	ATP binding	molecular_function
Unigene7526_All	GO:0005737	cytoplasm	cellular_component
Unigene7526_All	GO:0006412	translation	biological_process
Unigene7526_All	GO:0006418	tRNA aminoacylation for protein translation	biological_process
Unigene7526_All	GO:0004832	valine-tRNA ligase activity	molecular_function
Unigene7526_All	GO:0006438	valyl-tRNA aminoacylation	biological_process
Unigene2073_All	GO:0005669	transcription factor TFIID complex	cellular_component
Unigene2073_All	GO:0016251	general RNA polymerase II transcription factor activity	molecular_function
Unigene2073_All	GO:0045449	regulation of transcription	biological_process
Unigene3515_All	GO:0003723	RNA binding	molecular_function
Unigene3515_All	GO:0003735	structural constituent of ribosome	molecular_function
Unigene3515_All	GO:0005622	intracellular	cellular_component
Unigene3515_All	GO:0005840	ribosome	cellular_component
Unigene3515_All	GO:0006412	translation	biological_process
Unigene1775_All	GO:0005215	transporter activity	molecular_function
Unigene1775_All	GO:0006810	transport	biological_process
Unigene1775_All	GO:0016021	integral to membrane	cellular_component
Unigene23072_All	GO:0005524	ATP binding	molecular_function
Unigene23072_All	GO:0006810	transport	biological_process
Unigene23072_All	GO:0015662	ATPase activity, coupled to transmembrane movement of ions, phosphorylative mechanism	molecular_function
Unigene23072_All	GO:0016020	membrane	cellular_component
Unigene23072_All	GO:0004601	peroxidase activity	molecular_function
Unigene23072_All	GO:0006118	electron transport	biological_process
Unigene23072_All	GO:0006979	response to oxidative stress	biological_process
Unigene23072_All	GO:0020037	heme binding	molecular_function
Unigene23072_All	GO:0003824	catalytic activity	molecular_function
Unigene23072_All	GO:0008152	metabolic process	biological_process
Unigene23072_All	GO:0000287	magnesium ion binding	molecular_function
Unigene23072_All	GO:0004012	phospholipid-translocating ATPase activity	molecular_function
Unigene23072_All	GO:0015914	phospholipid transport	biological_process
Unigene23072_All	GO:0016021	integral to membrane	cellular_component
Unigene4252_All	GO:0005525	GTP binding	molecular_function
Unigene4252_All	GO:0007049	cell cycle	biological_process
Unigene4252_All	GO:0005515	protein binding	molecular_function
Unigene4252_All	GO:0031105	septin complex	cellular_component
Unigene27968_All	GO:0000287	magnesium ion binding	molecular_function
Unigene27968_All	GO:0016829	lyase activity	molecular_function
Unigene8381_All	GO:0006464	protein modification process	biological_process
Unigene8381_All	GO:0006512	ubiquitin cycle	biological_process
Unigene8381_All	GO:0008641	small protein activating enzyme activity	molecular_function
Unigene8381_All	GO:0003824	catalytic activity	molecular_function
Unigene5123_All	GO:0015078	hydrogen ion transmembrane transporter activity	molecular_function
Unigene5123_All	GO:0016469	proton-transporting two-sector ATPase complex	cellular_component
Unigene5123_All	GO:0015986	ATP synthesis coupled proton transport	biological_process
Unigene5123_All	GO:0046933	hydrogen ion transporting ATP synthase activity, rotational mechanism	molecular_function
Unigene5123_All	GO:0046961	hydrogen ion transporting ATPase activity, rotational mechanism	molecular_function
Unigene5123_All	GO:0005737	cytoplasm	cellular_component
Unigene5123_All	GO:0008553	hydrogen-exporting ATPase activity, phosphorylative mechanism	molecular_function
Unigene5123_All	GO:0015988	energy coupled proton transport, against electrochemical gradient	biological_process
Unigene24977_All	GO:0003824	catalytic activity	molecular_function
Unigene24977_All	GO:0008152	metabolic process	biological_process
Unigene7530_All	GO:0004553	hydrolase activity, hydrolyzing O-glycosyl compounds	molecular_function
Unigene7530_All	GO:0005975	carbohydrate metabolic process	biological_process
Unigene6716_All	GO:0005783	endoplasmic reticulum	cellular_component
Unigene6716_All	GO:0005524	ATP binding	molecular_function
Unigene808_All	GO:0004489	methylenetetrahydrofolate reductase (NADPH) activity	molecular_function
Unigene808_All	GO:0006555	methionine metabolic process	biological_process
Unigene9196_All	GO:0005488	binding	molecular_function
Unigene9196_All	GO:0006810	transport	biological_process
Unigene9196_All	GO:0016020	membrane	cellular_component
Unigene9196_All	GO:0005215	transporter activity	molecular_function
Unigene9196_All	GO:0005743	mitochondrial inner membrane	cellular_component
Unigene3999_All	GO:0005525	GTP binding	molecular_function
Unigene3999_All	GO:0007264	small GTPase mediated signal transduction	biological_process
Unigene3999_All	GO:0003924	GTPase activity	molecular_function
Unigene3999_All	GO:0005515	protein binding	molecular_function
Unigene3999_All	GO:0006886	intracellular protein transport	biological_process
Unigene3999_All	GO:0006913	nucleocytoplasmic transport	biological_process
Unigene3999_All	GO:0007165	signal transduction	biological_process
Unigene3999_All	GO:0005622	intracellular	cellular_component
Unigene3999_All	GO:0015031	protein transport	biological_process
Unigene5212_All	GO:0004659	prenyltransferase activity	molecular_function
Unigene5212_All	GO:0016021	integral to membrane	cellular_component
Unigene5212_All	GO:0006783	heme biosynthetic process	biological_process
Unigene5212_All	GO:0008495	protoheme IX farnesyltransferase activity	molecular_function
Unigene5262_All	GO:0003676	nucleic acid binding	molecular_function
Unigene4668_All	GO:0008270	zinc ion binding	molecular_function
Unigene11912_All	GO:0004553	hydrolase activity, hydrolyzing O-glycosyl compounds	molecular_function
Unigene11912_All	GO:0005975	carbohydrate metabolic process	biological_process
Unigene14047_All	GO:0004553	hydrolase activity, hydrolyzing O-glycosyl compounds	molecular_function
Unigene14047_All	GO:0005975	carbohydrate metabolic process	biological_process
Unigene4282_All	GO:0005524	ATP binding	molecular_function
Unigene4282_All	GO:0016773	phosphotransferase activity, alcohol group as acceptor	molecular_function
Unigene4282_All	GO:0008152	metabolic process	biological_process
Unigene4282_All	GO:0016301	kinase activity	molecular_function
Unigene16283_All	GO:0006508	proteolysis	biological_process
Unigene16283_All	GO:0030693	caspase activity	molecular_function
Unigene1497_All	GO:0003735	structural constituent of ribosome	molecular_function
Unigene1497_All	GO:0005622	intracellular	cellular_component
Unigene1497_All	GO:0005840	ribosome	cellular_component
Unigene1497_All	GO:0006412	translation	biological_process
Unigene24865_All	GO:0005622	intracellular	cellular_component
Unigene2290_All	GO:0008152	metabolic process	biological_process
Unigene2290_All	GO:0016624	oxidoreductase activity, acting on the aldehyde or oxo group of donors, disulfide as acceptor	molecular_function
Unigene2290_All	GO:0003824	catalytic activity	molecular_function
Unigene2290_All	GO:0004591	oxoglutarate dehydrogenase (succinyl-transferring) activity	molecular_function
Unigene2290_All	GO:0006096	glycolysis	biological_process
Unigene2290_All	GO:0030976	thiamin pyrophosphate binding	molecular_function
Unigene1642_All	GO:0008152	metabolic process	biological_process
Unigene1642_All	GO:0016491	oxidoreductase activity	molecular_function
Unigene1642_All	GO:0003824	catalytic activity	molecular_function
Unigene1642_All	GO:0005488	binding	molecular_function
Unigene6369_All	GO:0003676	nucleic acid binding	molecular_function
Unigene6369_All	GO:0008270	zinc ion binding	molecular_function
Unigene6369_All	GO:0008033	tRNA processing	biological_process
Unigene6369_All	GO:0017150	tRNA dihydrouridine synthase activity	molecular_function
Unigene6369_All	GO:0050660	FAD binding	molecular_function
Unigene3922_All	GO:0005488	binding	molecular_function
Unigene736_All	GO:0005525	GTP binding	molecular_function
Unigene736_All	GO:0007264	small GTPase mediated signal transduction	biological_process
Unigene736_All	GO:0005622	intracellular	cellular_component
Unigene736_All	GO:0015031	protein transport	biological_process
Unigene9531_All	GO:0005524	ATP binding	molecular_function
Unigene9531_All	GO:0005694	chromosome	cellular_component
Unigene9531_All	GO:0006259	DNA metabolic process	biological_process
Unigene9531_All	GO:0016887	ATPase activity	molecular_function
Unigene9531_All	GO:0005515	protein binding	molecular_function
Unigene9531_All	GO:0051276	chromosome organization and biogenesis	biological_process
Unigene27133_All	GO:0004437	inositol or phosphatidylinositol phosphatase activity	molecular_function
Unigene27133_All	GO:0046839	phospholipid dephosphorylation	biological_process
Unigene27133_All	GO:0004725	protein tyrosine phosphatase activity	molecular_function
Unigene27133_All	GO:0016311	dephosphorylation	biological_process
Unigene27133_All	GO:0016791	phosphoric monoester hydrolase activity	molecular_function
Unigene4809_All	GO:0004478	methionine adenosyltransferase activity	molecular_function
Unigene4809_All	GO:0005524	ATP binding	molecular_function
Unigene4809_All	GO:0006730	one-carbon compound metabolic process	biological_process
Unigene24091_All	GO:0008152	metabolic process	biological_process
Unigene24091_All	GO:0009116	nucleoside metabolic process	biological_process
Unigene24091_All	GO:0016740	transferase activity	molecular_function
Unigene24091_All	GO:0004044	amidophosphoribosyltransferase activity	molecular_function
Unigene24091_All	GO:0009113	purine base biosynthetic process	biological_process
Unigene9772_All	GO:0005488	binding	molecular_function
Unigene4610_All	GO:0003824	catalytic activity	molecular_function
Unigene4610_All	GO:0008152	metabolic process	biological_process
Unigene7212_All	GO:0006464	protein modification process	biological_process
Unigene20375_All	GO:0004672	protein kinase activity	molecular_function
Unigene20375_All	GO:0005524	ATP binding	molecular_function
Unigene20375_All	GO:0006468	protein amino acid phosphorylation	biological_process
Unigene20375_All	GO:0004713	protein-tyrosine kinase activity	molecular_function
Unigene20375_All	GO:0004674	protein serine/threonine kinase activity	molecular_function
Unigene6997_All	GO:0003824	catalytic activity	molecular_function
Unigene6997_All	GO:0008152	metabolic process	biological_process
Unigene6997_All	GO:0004160	dihydroxy-acid dehydratase activity	molecular_function
Unigene6997_All	GO:0009082	branched chain family amino acid biosynthetic process	biological_process
Unigene11068_All	GO:0008415	acyltransferase activity	molecular_function
Unigene11068_All	GO:0016740	transferase activity	molecular_function
Unigene1619_All	GO:0004146	dihydrofolate reductase activity	molecular_function
Unigene1619_All	GO:0006545	glycine biosynthetic process	biological_process
Unigene1619_All	GO:0009165	nucleotide biosynthetic process	biological_process
Unigene2267_All	GO:0005215	transporter activity	molecular_function
Unigene2267_All	GO:0006810	transport	biological_process
Unigene2267_All	GO:0016021	integral to membrane	cellular_component
Unigene3896_All	GO:0019787	small conjugating protein ligase activity	molecular_function
Unigene3896_All	GO:0043687	post-translational protein modification	biological_process
Unigene3896_All	GO:0051246	regulation of protein metabolic process	biological_process
Unigene743_All	GO:0015078	hydrogen ion transmembrane transporter activity	molecular_function
Unigene743_All	GO:0016469	proton-transporting two-sector ATPase complex	cellular_component
Unigene743_All	GO:0003676	nucleic acid binding	molecular_function
Unigene743_All	GO:0004518	nuclease activity	molecular_function
Unigene743_All	GO:0005515	protein binding	molecular_function
Unigene743_All	GO:0016246	RNA interference	biological_process
Unigene743_All	GO:0016442	RNA-induced silencing complex	cellular_component
Unigene9370_All	GO:0003677	DNA binding	molecular_function
Unigene9370_All	GO:0005524	ATP binding	molecular_function
Unigene9370_All	GO:0006270	DNA replication initiation	biological_process
Unigene9370_All	GO:0008094	DNA-dependent ATPase activity	molecular_function
Unigene9370_All	GO:0000166	nucleotide binding	molecular_function
Unigene9370_All	GO:0004812	aminoacyl-tRNA ligase activity	molecular_function
Unigene9370_All	GO:0005737	cytoplasm	cellular_component
Unigene9370_All	GO:0006412	translation	biological_process
Unigene9370_All	GO:0006418	tRNA aminoacylation for protein translation	biological_process
Unigene9370_All	GO:0017111	nucleoside-triphosphatase activity	molecular_function
Unigene9370_All	GO:0005634	nucleus	cellular_component
Unigene24072_All	GO:0006810	transport	biological_process
Unigene24072_All	GO:0008519	ammonium transmembrane transporter activity	molecular_function
Unigene24072_All	GO:0016020	membrane	cellular_component
Unigene194_All	GO:0005351	sugar:hydrogen symporter activity	molecular_function
Unigene194_All	GO:0008643	carbohydrate transport	biological_process
Unigene194_All	GO:0016020	membrane	cellular_component
Unigene194_All	GO:0005215	transporter activity	molecular_function
Unigene194_All	GO:0006810	transport	biological_process
Unigene194_All	GO:0016021	integral to membrane	cellular_component
Unigene17820_All	GO:0016491	oxidoreductase activity	molecular_function
Unigene24226_All	GO:0006508	proteolysis	biological_process
Unigene24226_All	GO:0008233	peptidase activity	molecular_function
Unigene8206_All	GO:0003824	catalytic activity	molecular_function
Unigene8206_All	GO:0008152	metabolic process	biological_process
Unigene7004_All	GO:0003676	nucleic acid binding	molecular_function
Unigene8495_All	GO:0004221	ubiquitin thiolesterase activity	molecular_function
Unigene8495_All	GO:0006511	ubiquitin-dependent protein catabolic process	biological_process
Unigene4497_All	GO:0044262	cellular carbohydrate metabolic process	biological_process
Unigene4497_All	GO:0046912	transferase activity, transferring acyl groups, acyl groups converted into alkyl on transfer	molecular_function
Unigene4497_All	GO:0004108	citrate (Si)-synthase activity	molecular_function
Unigene24301_All	GO:0000159	protein phosphatase type 2A complex	cellular_component
Unigene24301_All	GO:0007165	signal transduction	biological_process
Unigene24301_All	GO:0008601	protein phosphatase type 2A regulator activity	molecular_function
Unigene9760_All	GO:0006118	electron transport	biological_process
Unigene9760_All	GO:0016491	oxidoreductase activity	molecular_function
Unigene9760_All	GO:0050660	FAD binding	molecular_function
Unigene5854_All	GO:0006520	amino acid metabolic process	biological_process
Unigene5854_All	GO:0016491	oxidoreductase activity	molecular_function
Unigene28110_All	GO:0005515	protein binding	molecular_function
Unigene28110_All	GO:0005524	ATP binding	molecular_function
Unigene4813_All	GO:0004672	protein kinase activity	molecular_function
Unigene4813_All	GO:0005524	ATP binding	molecular_function
Unigene4813_All	GO:0006468	protein amino acid phosphorylation	biological_process
Unigene4813_All	GO:0004713	protein-tyrosine kinase activity	molecular_function
Unigene4813_All	GO:0004674	protein serine/threonine kinase activity	molecular_function
Unigene28127_All	GO:0003700	transcription factor activity	molecular_function
Unigene28127_All	GO:0005634	nucleus	cellular_component
Unigene28127_All	GO:0006355	regulation of transcription, DNA-dependent	biological_process
Unigene28127_All	GO:0043565	sequence-specific DNA binding	molecular_function
Unigene24072_All	GO:0006810	transport	biological_process
Unigene24072_All	GO:0008519	ammonium transmembrane transporter activity	molecular_function
Unigene24072_All	GO:0016020	membrane	cellular_component
Unigene4784_All	GO:0003700	transcription factor activity	molecular_function
Unigene4784_All	GO:0005622	intracellular	cellular_component
Unigene4784_All	GO:0006355	regulation of transcription, DNA-dependent	biological_process
Unigene4784_All	GO:0043565	sequence-specific DNA binding	molecular_function
Unigene4784_All	GO:0005506	iron ion binding	molecular_function
Unigene4784_All	GO:0016226	iron-sulfur cluster assembly	biological_process
Unigene4784_All	GO:0051536	iron-sulfur cluster binding	molecular_function
Unigene4784_All	GO:0005515	protein binding	molecular_function
Unigene9035_All	GO:0004672	protein kinase activity	molecular_function
Unigene9035_All	GO:0005524	ATP binding	molecular_function
Unigene9035_All	GO:0006468	protein amino acid phosphorylation	biological_process
Unigene9035_All	GO:0004713	protein-tyrosine kinase activity	molecular_function
Unigene9035_All	GO:0004674	protein serine/threonine kinase activity	molecular_function
Unigene5211_All	GO:0003824	catalytic activity	molecular_function
Unigene5211_All	GO:0008152	metabolic process	biological_process
Unigene4733_All	GO:0006886	intracellular protein transport	biological_process
Unigene4733_All	GO:0008270	zinc ion binding	molecular_function
Unigene12_All	GO:0000156	two-component response regulator activity	molecular_function
Unigene12_All	GO:0000160	two-component signal transduction system (phosphorelay)	biological_process
Unigene12_All	GO:0006355	regulation of transcription, DNA-dependent	biological_process
Unigene12_All	GO:0005524	ATP binding	molecular_function
Unigene12_All	GO:0004871	signal transducer activity	molecular_function
Unigene12_All	GO:0007165	signal transduction	biological_process
Unigene12_All	GO:0016020	membrane	cellular_component
Unigene12_All	GO:0000155	two-component sensor activity	molecular_function
Unigene12_All	GO:0016310	phosphorylation	biological_process
Unigene12_All	GO:0016772	transferase activity, transferring phosphorus-containing groups	molecular_function
Unigene12_All	GO:0004673	protein histidine kinase activity	molecular_function
Unigene12_All	GO:0018106	peptidyl-histidine phosphorylation	biological_process
Unigene753_All	GO:0004175	endopeptidase activity	molecular_function
Unigene753_All	GO:0005839	proteasome core complex	cellular_component
Unigene753_All	GO:0006511	ubiquitin-dependent protein catabolic process	biological_process
Unigene753_All	GO:0004298	threonine endopeptidase activity	molecular_function
Unigene9143_All	GO:0004175	endopeptidase activity	molecular_function
Unigene9143_All	GO:0005839	proteasome core complex	cellular_component
Unigene9143_All	GO:0006511	ubiquitin-dependent protein catabolic process	biological_process
Unigene9143_All	GO:0004298	threonine endopeptidase activity	molecular_function
Unigene9596_All	GO:0003676	nucleic acid binding	molecular_function
Unigene9596_All	GO:0008270	zinc ion binding	molecular_function
Unigene9596_All	GO:0004527	exonuclease activity	molecular_function
Unigene9596_All	GO:0005622	intracellular	cellular_component
Unigene8428_All	GO:0008270	zinc ion binding	molecular_function
Unigene8428_All	GO:0016491	oxidoreductase activity	molecular_function
Unigene8428_All	GO:0003824	catalytic activity	molecular_function
Unigene8428_All	GO:0005488	binding	molecular_function
Unigene8428_All	GO:0008152	metabolic process	biological_process
Unigene28013_All	GO:0008380	RNA splicing	biological_process
Unigene28013_All	GO:0005681	spliceosome	cellular_component
Unigene6819_All	GO:0004129	cytochrome-c oxidase activity	molecular_function
Unigene6819_All	GO:0005739	mitochondrion	cellular_component
Unigene6819_All	GO:0006118	electron transport	biological_process
Unigene27412_All	GO:0005506	iron ion binding	molecular_function
Unigene27412_All	GO:0006118	electron transport	biological_process
Unigene27412_All	GO:0009055	electron carrier activity	molecular_function
Unigene27412_All	GO:0020037	heme binding	molecular_function
Unigene2971_All	GO:0004871	signal transducer activity	molecular_function
Unigene2971_All	GO:0007242	intracellular signaling cascade	biological_process
Unigene8435_All	GO:0016787	hydrolase activity	molecular_function
Unigene8435_All	GO:0004724	magnesium-dependent protein serine/threonine phosphatase activity	molecular_function
Unigene8435_All	GO:0008361	regulation of cell size	biological_process
Unigene8435_All	GO:0048037	cofactor binding	molecular_function
Unigene7477_All	GO:0044262	cellular carbohydrate metabolic process	biological_process
Unigene7477_All	GO:0046912	transferase activity, transferring acyl groups, acyl groups converted into alkyl on transfer	molecular_function
Unigene5255_All	GO:0003824	catalytic activity	molecular_function
Unigene5255_All	GO:0044237	cellular metabolic process	biological_process
Unigene5255_All	GO:0050662	coenzyme binding	molecular_function
Unigene5255_All	GO:0005488	binding	molecular_function
Unigene5255_All	GO:0008152	metabolic process	biological_process
Unigene7477_All	GO:0044262	cellular carbohydrate metabolic process	biological_process
Unigene7477_All	GO:0046912	transferase activity, transferring acyl groups, acyl groups converted into alkyl on transfer	molecular_function
Unigene15612_All	GO:0016301	kinase activity	molecular_function
Unigene15612_All	GO:0003677	DNA binding	molecular_function
Unigene15612_All	GO:0003899	DNA-directed RNA polymerase activity	molecular_function
Unigene15612_All	GO:0006350	transcription	biological_process
Unigene27812_All	GO:0006461	protein complex assembly	biological_process
Unigene27812_All	GO:0016020	membrane	cellular_component
Unigene3058_All	GO:0003735	structural constituent of ribosome	molecular_function
Unigene3058_All	GO:0005622	intracellular	cellular_component
Unigene3058_All	GO:0005840	ribosome	cellular_component
Unigene3058_All	GO:0006412	translation	biological_process
Unigene8968_All	GO:0005525	GTP binding	molecular_function
Unigene8968_All	GO:0007264	small GTPase mediated signal transduction	biological_process
Unigene8968_All	GO:0005622	intracellular	cellular_component
Unigene8968_All	GO:0015031	protein transport	biological_process
Unigene8252_All	GO:0008152	metabolic process	biological_process
Unigene8252_All	GO:0016491	oxidoreductase activity	molecular_function
Unigene8252_All	GO:0003824	catalytic activity	molecular_function
Unigene8252_All	GO:0005488	binding	molecular_function
Unigene9491_All	GO:0006118	electron transport	biological_process
Unigene9491_All	GO:0008137	NADH dehydrogenase (ubiquinone) activity	molecular_function
Unigene9491_All	GO:0009055	electron carrier activity	molecular_function
Unigene9491_All	GO:0016020	membrane	cellular_component
Unigene5215_All	GO:0000166	nucleotide binding	molecular_function
Unigene5215_All	GO:0017111	nucleoside-triphosphatase activity	molecular_function
Unigene5215_All	GO:0005524	ATP binding	molecular_function
Unigene128_All	GO:0005515	protein binding	molecular_function
Unigene128_All	GO:0007154	cell communication	biological_process
Unigene128_All	GO:0035091	phosphoinositide binding	molecular_function
Unigene7327_All	GO:0005488	binding	molecular_function
Unigene7327_All	GO:0005488	binding	molecular_function
Unigene4402_All	GO:0003684	damaged DNA binding	molecular_function
Unigene4402_All	GO:0005634	nucleus	cellular_component
Unigene4402_All	GO:0006289	nucleotide-excision repair	biological_process
Unigene4402_All	GO:0000166	nucleotide binding	molecular_function
Unigene8319_All	GO:0005634	nucleus	cellular_component
Unigene8319_All	GO:0030528	transcription regulator activity	molecular_function
Unigene8319_All	GO:0045449	regulation of transcription	biological_process
Unigene21473_All	GO:0005524	ATP binding	molecular_function
Unigene21473_All	GO:0006298	mismatch repair	biological_process
Unigene21473_All	GO:0030983	mismatched DNA binding	molecular_function
Unigene4770_All	GO:0004672	protein kinase activity	molecular_function
Unigene4770_All	GO:0005524	ATP binding	molecular_function
Unigene4770_All	GO:0006468	protein amino acid phosphorylation	biological_process
Unigene4770_All	GO:0004713	protein-tyrosine kinase activity	molecular_function
Unigene4770_All	GO:0004674	protein serine/threonine kinase activity	molecular_function
Unigene1625_All	GO:0003735	structural constituent of ribosome	molecular_function
Unigene1625_All	GO:0005622	intracellular	cellular_component
Unigene1625_All	GO:0005840	ribosome	cellular_component
Unigene1625_All	GO:0006412	translation	biological_process
Unigene10711_All	GO:0005488	binding	molecular_function
Unigene5113_All	GO:0003676	nucleic acid binding	molecular_function
Unigene5113_All	GO:0003723	RNA binding	molecular_function
Unigene5113_All	GO:0005634	nucleus	cellular_component
Unigene5113_All	GO:0006397	mRNA processing	biological_process
Unigene4747_All	GO:0005488	binding	molecular_function
Unigene10680_All	GO:0003735	structural constituent of ribosome	molecular_function
Unigene10680_All	GO:0005622	intracellular	cellular_component
Unigene10680_All	GO:0005840	ribosome	cellular_component
Unigene10680_All	GO:0006412	translation	biological_process
Unigene10680_All	GO:0003723	RNA binding	molecular_function
Unigene10680_All	GO:0015935	small ribosomal subunit	cellular_component
Unigene10624_All	GO:0003824	catalytic activity	molecular_function
Unigene10624_All	GO:0008152	metabolic process	biological_process
Unigene27966_All	GO:0003735	structural constituent of ribosome	molecular_function
Unigene27966_All	GO:0005622	intracellular	cellular_component
Unigene27966_All	GO:0005840	ribosome	cellular_component
Unigene27966_All	GO:0006412	translation	biological_process
Unigene6672_All	GO:0003676	nucleic acid binding	molecular_function
Unigene25500_All	GO:0004674	protein serine/threonine kinase activity	molecular_function
Unigene25500_All	GO:0005524	ATP binding	molecular_function
Unigene7429_All	GO:0003676	nucleic acid binding	molecular_function
Unigene7429_All	GO:0003723	RNA binding	molecular_function
Unigene7429_All	GO:0003743	translation initiation factor activity	molecular_function
Unigene7429_All	GO:0006413	translational initiation	biological_process
Unigene26814_All	GO:0003735	structural constituent of ribosome	molecular_function
Unigene26814_All	GO:0005622	intracellular	cellular_component
Unigene26814_All	GO:0005840	ribosome	cellular_component
Unigene26814_All	GO:0006412	translation	biological_process
Unigene4657_All	GO:0004853	uroporphyrinogen decarboxylase activity	molecular_function
Unigene4657_All	GO:0006779	porphyrin biosynthetic process	biological_process
Unigene5672_All	GO:0008152	metabolic process	biological_process
Unigene5672_All	GO:0003994	aconitate hydratase activity	molecular_function
Unigene5672_All	GO:0006099	tricarboxylic acid cycle	biological_process
Unigene5672_All	GO:0051539	4 iron, 4 sulfur cluster binding	molecular_function
Unigene21982_All	GO:0016071	mRNA metabolic process	biological_process
Unigene21982_All	GO:0030529	ribonucleoprotein complex	cellular_component
Unigene10581_All	GO:0004672	protein kinase activity	molecular_function
Unigene10581_All	GO:0005524	ATP binding	molecular_function
Unigene10581_All	GO:0006468	protein amino acid phosphorylation	biological_process
Unigene10581_All	GO:0000156	two-component response regulator activity	molecular_function
Unigene10581_All	GO:0000160	two-component signal transduction system (phosphorelay)	biological_process
Unigene10581_All	GO:0006355	regulation of transcription, DNA-dependent	biological_process
Unigene10581_All	GO:0004674	protein serine/threonine kinase activity	molecular_function
Unigene10581_All	GO:0000155	two-component sensor activity	molecular_function
Unigene10581_All	GO:0007165	signal transduction	biological_process
Unigene10581_All	GO:0016020	membrane	cellular_component
Unigene10581_All	GO:0016310	phosphorylation	biological_process
Unigene10581_All	GO:0016772	transferase activity, transferring phosphorus-containing groups	molecular_function
Unigene10581_All	GO:0004673	protein histidine kinase activity	molecular_function
Unigene10581_All	GO:0018106	peptidyl-histidine phosphorylation	biological_process
Unigene10581_All	GO:0004871	signal transducer activity	molecular_function
Unigene3991_All	GO:0006470	protein amino acid dephosphorylation	biological_process
Unigene3991_All	GO:0008138	protein tyrosine/serine/threonine phosphatase activity	molecular_function
Unigene3991_All	GO:0016311	dephosphorylation	biological_process
Unigene3991_All	GO:0016791	phosphoric monoester hydrolase activity	molecular_function
Unigene3991_All	GO:0004725	protein tyrosine phosphatase activity	molecular_function
Unigene4713_All	GO:0005488	binding	molecular_function
Unigene16057_All	GO:0004672	protein kinase activity	molecular_function
Unigene16057_All	GO:0005524	ATP binding	molecular_function
Unigene16057_All	GO:0006468	protein amino acid phosphorylation	biological_process
Unigene16057_All	GO:0004713	protein-tyrosine kinase activity	molecular_function
Unigene16057_All	GO:0004674	protein serine/threonine kinase activity	molecular_function
Unigene178_All	GO:0003700	transcription factor activity	molecular_function
Unigene178_All	GO:0005634	nucleus	cellular_component
Unigene178_All	GO:0045449	regulation of transcription	biological_process
Unigene178_All	GO:0005515	protein binding	molecular_function
Unigene178_All	GO:0003677	DNA binding	molecular_function
Unigene178_All	GO:0006355	regulation of transcription, DNA-dependent	biological_process
Unigene8988_All	GO:0003677	DNA binding	molecular_function
Unigene8988_All	GO:0003700	transcription factor activity	molecular_function
Unigene8988_All	GO:0006355	regulation of transcription, DNA-dependent	biological_process
Unigene7447_All	GO:0005351	sugar:hydrogen symporter activity	molecular_function
Unigene7447_All	GO:0008643	carbohydrate transport	biological_process
Unigene7447_All	GO:0016020	membrane	cellular_component
Unigene7447_All	GO:0005215	transporter activity	molecular_function
Unigene7447_All	GO:0006810	transport	biological_process
Unigene7447_All	GO:0016021	integral to membrane	cellular_component
Unigene1612_All	GO:0005525	GTP binding	molecular_function
Unigene1612_All	GO:0005622	intracellular	cellular_component
Unigene1407_All	GO:0003713	transcription coactivator activity	molecular_function
Unigene1407_All	GO:0005634	nucleus	cellular_component
Unigene1407_All	GO:0045941	positive regulation of transcription	biological_process
Unigene10739_All	GO:0005524	ATP binding	molecular_function
Unigene15612_All	GO:0003677	DNA binding	molecular_function
Unigene15612_All	GO:0003899	DNA-directed RNA polymerase activity	molecular_function
Unigene15612_All	GO:0006350	transcription	biological_process
Unigene19256_All	GO:0004298	threonine endopeptidase activity	molecular_function
Unigene19256_All	GO:0005839	proteasome core complex	cellular_component
Unigene19256_All	GO:0006511	ubiquitin-dependent protein catabolic process	biological_process
Unigene625_All	GO:0003774	motor activity	molecular_function
Unigene625_All	GO:0005524	ATP binding	molecular_function
Unigene625_All	GO:0016459	myosin complex	cellular_component
Unigene625_All	GO:0004190	aspartic-type endopeptidase activity	molecular_function
Unigene625_All	GO:0006508	proteolysis	biological_process
Unigene625_All	GO:0005488	binding	molecular_function
Unigene2869_All	GO:0006508	proteolysis	biological_process
Unigene2869_All	GO:0008235	metalloexopeptidase activity	molecular_function
Unigene2869_All	GO:0004239	methionyl aminopeptidase activity	molecular_function
Unigene10750_All	GO:0004672	protein kinase activity	molecular_function
Unigene10750_All	GO:0005524	ATP binding	molecular_function
Unigene10750_All	GO:0006468	protein amino acid phosphorylation	biological_process
Unigene10750_All	GO:0004713	protein-tyrosine kinase activity	molecular_function
Unigene10750_All	GO:0004674	protein serine/threonine kinase activity	molecular_function
Unigene15838_All	GO:0005515	protein binding	molecular_function
Unigene15838_All	GO:0005524	ATP binding	molecular_function
Unigene15838_All	GO:0044267	cellular protein metabolic process	biological_process
Unigene15838_All	GO:0016307	phosphatidylinositol phosphate kinase activity	molecular_function
Unigene15838_All	GO:0046488	phosphatidylinositol metabolic process	biological_process
Unigene15838_All	GO:0008270	zinc ion binding	molecular_function
Unigene6846_All	GO:0003676	nucleic acid binding	molecular_function
Unigene6846_All	GO:0004386	helicase activity	molecular_function
Unigene6846_All	GO:0005524	ATP binding	molecular_function
Unigene6846_All	GO:0008026	ATP-dependent helicase activity	molecular_function
Unigene6846_All	GO:0016818	hydrolase activity, acting on acid anhydrides, in phosphorus-containing anhydrides	molecular_function
Unigene9156_All	GO:0005622	intracellular	cellular_component
Unigene9156_All	GO:0004721	phosphoprotein phosphatase activity	molecular_function
Unigene9156_All	GO:0005634	nucleus	cellular_component
Unigene2666_All	GO:0004437	inositol or phosphatidylinositol phosphatase activity	molecular_function
Unigene2666_All	GO:0006790	sulfur metabolic process	biological_process
Unigene2666_All	GO:0008441	3'(2'),5'-bisphosphate nucleotidase activity	molecular_function
Unigene15480_All	GO:0003824	catalytic activity	molecular_function
Unigene15480_All	GO:0005524	ATP binding	molecular_function
Unigene15480_All	GO:0008152	metabolic process	biological_process
Unigene15480_All	GO:0016874	ligase activity	molecular_function
Unigene15480_All	GO:0009374	biotin binding	molecular_function
Unigene15480_All	GO:0005488	binding	molecular_function
Unigene6846_All	GO:0005509	calcium ion binding	molecular_function
Unigene6846_All	GO:0005783	endoplasmic reticulum	cellular_component
Unigene6846_All	GO:0006457	protein folding	biological_process
Unigene6846_All	GO:0051082	unfolded protein binding	molecular_function
Unigene15142_All	GO:0005525	GTP binding	molecular_function
Unigene15142_All	GO:0003924	GTPase activity	molecular_function
Unigene9344_All	GO:0016071	mRNA metabolic process	biological_process
Unigene9344_All	GO:0005524	ATP binding	molecular_function
Unigene9344_All	GO:0005694	chromosome	cellular_component
Unigene9344_All	GO:0006259	DNA metabolic process	biological_process
Unigene9344_All	GO:0005515	protein binding	molecular_function
Unigene9344_All	GO:0051276	chromosome organization and biogenesis	biological_process
Unigene24302_All	GO:0006364	rRNA processing	biological_process
Unigene24302_All	GO:0032040	small subunit processome	cellular_component
Unigene9050_All	GO:0004553	hydrolase activity, hydrolyzing O-glycosyl compounds	molecular_function
Unigene9050_All	GO:0005975	carbohydrate metabolic process	biological_process
Unigene9050_All	GO:0004568	chitinase activity	molecular_function
Unigene9050_All	GO:0006032	chitin catabolic process	biological_process
Unigene9367_All	GO:0000166	nucleotide binding	molecular_function
Unigene9367_All	GO:0004812	aminoacyl-tRNA ligase activity	molecular_function
Unigene9367_All	GO:0005524	ATP binding	molecular_function
Unigene9367_All	GO:0005737	cytoplasm	cellular_component
Unigene9367_All	GO:0006412	translation	biological_process
Unigene9367_All	GO:0006418	tRNA aminoacylation for protein translation	biological_process
Unigene9367_All	GO:0004821	histidine-tRNA ligase activity	molecular_function
Unigene9367_All	GO:0006427	histidyl-tRNA aminoacylation	biological_process
Unigene14504_All	GO:0005488	binding	molecular_function
Unigene8081_All	GO:0003677	DNA binding	molecular_function
Unigene8081_All	GO:0005524	ATP binding	molecular_function
Unigene8081_All	GO:0006270	DNA replication initiation	biological_process
Unigene8081_All	GO:0008094	DNA-dependent ATPase activity	molecular_function
Unigene8081_All	GO:0005634	nucleus	cellular_component
Unigene5649_All	GO:0005199	structural constituent of cell wall	molecular_function
Unigene5649_All	GO:0005618	cell wall	cellular_component
Unigene24187_All	GO:0005515	protein binding	molecular_function
Unigene24187_All	GO:0008270	zinc ion binding	molecular_function
Unigene24187_All	GO:0005778	peroxisomal membrane	cellular_component
Unigene24187_All	GO:0007031	peroxisome organization and biogenesis	biological_process
Unigene18205_All	GO:0016779	nucleotidyltransferase activity	molecular_function
Unigene9095_All	GO:0004175	endopeptidase activity	molecular_function
Unigene9095_All	GO:0005839	proteasome core complex	cellular_component
Unigene9095_All	GO:0006511	ubiquitin-dependent protein catabolic process	biological_process
Unigene9095_All	GO:0004298	threonine endopeptidase activity	molecular_function
Unigene25118_All	GO:0005634	nucleus	cellular_component
Unigene9183_All	GO:0003824	catalytic activity	molecular_function
Unigene9183_All	GO:0008152	metabolic process	biological_process
Unigene9183_All	GO:0030170	pyridoxal phosphate binding	molecular_function
Unigene9183_All	GO:0004834	tryptophan synthase activity	molecular_function
Unigene9183_All	GO:0006568	tryptophan metabolic process	biological_process
Unigene4541_All	GO:0006812	cation transport	biological_process
Unigene4541_All	GO:0008324	cation transmembrane transporter activity	molecular_function
Unigene4541_All	GO:0016021	integral to membrane	cellular_component
Unigene7727_All	GO:0016773	phosphotransferase activity, alcohol group as acceptor	molecular_function
Unigene7727_All	GO:0004428	inositol or phosphatidylinositol kinase activity	molecular_function
Unigene7727_All	GO:0005488	binding	molecular_function
Unigene4633_All	GO:0005488	binding	molecular_function
Unigene4633_All	GO:0006810	transport	biological_process
Unigene4633_All	GO:0016020	membrane	cellular_component
Unigene4633_All	GO:0005743	mitochondrial inner membrane	cellular_component
Unigene5201_All	GO:0004329	formate-tetrahydrofolate ligase activity	molecular_function
Unigene5201_All	GO:0005524	ATP binding	molecular_function
Unigene5201_All	GO:0009396	folic acid and derivative biosynthetic process	biological_process
Unigene5201_All	GO:0003824	catalytic activity	molecular_function
Unigene5201_All	GO:0005488	binding	molecular_function
Unigene5201_All	GO:0008152	metabolic process	biological_process
Unigene87_All	GO:0005737	cytoplasm	cellular_component
Unigene87_All	GO:0006508	proteolysis	biological_process
Unigene87_All	GO:0017039	dipeptidyl-peptidase III activity	molecular_function
Unigene249_All	GO:0005488	binding	molecular_function
Unigene5149_All	GO:0005097	Rab GTPase activator activity	molecular_function
Unigene5149_All	GO:0005622	intracellular	cellular_component
Unigene5149_All	GO:0032313	regulation of Rab GTPase activity	biological_process
Unigene19_All	GO:0005089	Rho guanyl-nucleotide exchange factor activity	molecular_function
Unigene19_All	GO:0005622	intracellular	cellular_component
Unigene19_All	GO:0035023	regulation of Rho protein signal transduction	biological_process
Unigene18775_All	GO:0005524	ATP binding	molecular_function
Unigene192_All	GO:0004221	ubiquitin thiolesterase activity	molecular_function
Unigene192_All	GO:0006511	ubiquitin-dependent protein catabolic process	biological_process
Unigene192_All	GO:0004527	exonuclease activity	molecular_function
Unigene192_All	GO:0005622	intracellular	cellular_component
Unigene192_All	GO:0003676	nucleic acid binding	molecular_function
Unigene9068_All	GO:0003677	DNA binding	molecular_function
Unigene9068_All	GO:0005524	ATP binding	molecular_function
Unigene9068_All	GO:0003676	nucleic acid binding	molecular_function
Unigene9068_All	GO:0004386	helicase activity	molecular_function
Unigene9068_All	GO:0005488	binding	molecular_function
Unigene28135_All	GO:0006118	electron transport	biological_process
Unigene28135_All	GO:0016491	oxidoreductase activity	molecular_function
Unigene28135_All	GO:0008152	metabolic process	biological_process
Unigene28135_All	GO:0006537	glutamate biosynthetic process	biological_process
Unigene28135_All	GO:0015930	glutamate synthase activity	molecular_function
Unigene28135_All	GO:0016639	oxidoreductase activity, acting on the CH-NH2 group of donors, NAD or NADP as acceptor	molecular_function
Unigene28135_All	GO:0006807	nitrogen compound metabolic process	biological_process
Unigene28135_All	GO:0051536	iron-sulfur cluster binding	molecular_function
Unigene28135_All	GO:0005506	iron ion binding	molecular_function
Unigene28135_All	GO:0010181	FMN binding	molecular_function
Unigene28135_All	GO:0045181	glutamate synthase activity, NADH or NADPH as acceptor	molecular_function
Unigene28135_All	GO:0050660	FAD binding	molecular_function
Unigene6802_All	GO:0004245	neprilysin activity	molecular_function
Unigene6802_All	GO:0006508	proteolysis	biological_process
Unigene6802_All	GO:0016020	membrane	cellular_component
Unigene6802_All	GO:0008237	metallopeptidase activity	molecular_function
Unigene6802_All	GO:0008270	zinc ion binding	molecular_function
Unigene158_All	GO:0003824	catalytic activity	molecular_function
Unigene158_All	GO:0008152	metabolic process	biological_process
Unigene9572_All	GO:0005525	GTP binding	molecular_function
Unigene9572_All	GO:0006614	SRP-dependent cotranslational protein targeting to membrane	biological_process
Unigene9572_All	GO:0008312	7S RNA binding	molecular_function
Unigene9572_All	GO:0016020	membrane	cellular_component
Unigene9572_All	GO:0000166	nucleotide binding	molecular_function
Unigene9572_All	GO:0017111	nucleoside-triphosphatase activity	molecular_function
Unigene9572_All	GO:0003924	GTPase activity	molecular_function
Unigene9572_All	GO:0005047	signal recognition particle binding	molecular_function
Unigene9572_All	GO:0005785	signal recognition particle receptor complex	cellular_component
Unigene9572_All	GO:0006886	intracellular protein transport	biological_process
Unigene9572_All	GO:0048500	signal recognition particle	cellular_component
Unigene6761_All	GO:0000226	microtubule cytoskeleton organization and biogenesis	biological_process
Unigene6761_All	GO:0005737	cytoplasm	cellular_component
Unigene6761_All	GO:0008017	microtubule binding	molecular_function
Unigene4852_All	GO:0003677	DNA binding	molecular_function
Unigene4852_All	GO:0006355	regulation of transcription, DNA-dependent	biological_process
Unigene25117_All	GO:0000166	nucleotide binding	molecular_function
Unigene25117_All	GO:0017111	nucleoside-triphosphatase activity	molecular_function
Unigene25117_All	GO:0005524	ATP binding	molecular_function
Unigene25117_All	GO:0005634	nucleus	cellular_component
Unigene25117_All	GO:0005737	cytoplasm	cellular_component
Unigene25117_All	GO:0016787	hydrolase activity	molecular_function
Unigene25117_All	GO:0030163	protein catabolic process	biological_process
Unigene6745_All	GO:0004672	protein kinase activity	molecular_function
Unigene6745_All	GO:0005524	ATP binding	molecular_function
Unigene6745_All	GO:0006468	protein amino acid phosphorylation	biological_process
Unigene6745_All	GO:0004713	protein-tyrosine kinase activity	molecular_function
Unigene6745_All	GO:0004674	protein serine/threonine kinase activity	molecular_function
Unigene53_All	GO:0003676	nucleic acid binding	molecular_function
Unigene53_All	GO:0003723	RNA binding	molecular_function
Unigene53_All	GO:0005488	binding	molecular_function
Unigene1604_All	GO:0016706	oxidoreductase activity, acting on paired donors, with incorporation or reduction of molecular oxygen, 2-oxoglutarate as one donor, and incorporation of one atom each of oxygen into both donors	molecular_function
Unigene1604_All	GO:0019538	protein metabolic process	biological_process
Unigene18775_All	GO:0005524	ATP binding	molecular_function
Unigene10790_All	GO:0006118	electron transport	biological_process
Unigene10790_All	GO:0009055	electron carrier activity	molecular_function
Unigene10790_All	GO:0051536	iron-sulfur cluster binding	molecular_function
Unigene10790_All	GO:0016491	oxidoreductase activity	molecular_function
Unigene10790_All	GO:0016651	oxidoreductase activity, acting on NADH or NADPH	molecular_function
Unigene8593_All	GO:0005507	copper ion binding	molecular_function
Unigene8593_All	GO:0005758	mitochondrial intermembrane space	cellular_component
Unigene8593_All	GO:0006825	copper ion transport	biological_process
Unigene8593_All	GO:0016531	copper chaperone activity	molecular_function
Unigene792_All	GO:0004407	histone deacetylase activity	molecular_function
Unigene792_All	GO:0005634	nucleus	cellular_component
Unigene792_All	GO:0016575	histone deacetylation	biological_process
Unigene4727_All	GO:0004871	signal transducer activity	molecular_function
Unigene4727_All	GO:0007186	G-protein coupled receptor protein signaling pathway	biological_process
Unigene4727_All	GO:0019001	guanyl nucleotide binding	molecular_function
Unigene4727_All	GO:0005525	GTP binding	molecular_function
Unigene4727_All	GO:0007165	signal transduction	biological_process
Unigene15089_All	GO:0008270	zinc ion binding	molecular_function
Unigene3972_All	GO:0008152	metabolic process	biological_process
Unigene3972_All	GO:0016491	oxidoreductase activity	molecular_function
Unigene3972_All	GO:0003824	catalytic activity	molecular_function
Unigene3972_All	GO:0005488	binding	molecular_function
Unigene23607_All	GO:0006614	SRP-dependent cotranslational protein targeting to membrane	biological_process
Unigene23607_All	GO:0008312	7S RNA binding	molecular_function
Unigene23607_All	GO:0048500	signal recognition particle	cellular_component
Unigene6658_All	GO:0005247	voltage-gated chloride channel activity	molecular_function
Unigene6658_All	GO:0006821	chloride transport	biological_process
Unigene6658_All	GO:0016020	membrane	cellular_component
Unigene6658_All	GO:0005216	ion channel activity	molecular_function
Unigene8378_All	GO:0005622	intracellular	cellular_component
Unigene104_All	GO:0003700	transcription factor activity	molecular_function
Unigene104_All	GO:0005634	nucleus	cellular_component
Unigene104_All	GO:0006355	regulation of transcription, DNA-dependent	biological_process
Unigene104_All	GO:0008270	zinc ion binding	molecular_function
Unigene104_All	GO:0043565	sequence-specific DNA binding	molecular_function
Unigene4560_All	GO:0005086	ARF guanyl-nucleotide exchange factor activity	molecular_function
Unigene4560_All	GO:0005622	intracellular	cellular_component
Unigene4560_All	GO:0032012	regulation of ARF protein signal transduction	biological_process
Unigene26048_All	GO:0005856	cytoskeleton	cellular_component
Unigene26048_All	GO:0030833	regulation of actin filament polymerization	biological_process
Unigene8406_All	GO:0006120	mitochondrial electron transport, NADH to ubiquinone	biological_process
Unigene8406_All	GO:0008137	NADH dehydrogenase (ubiquinone) activity	molecular_function
Unigene11091_All	GO:0016810	hydrolase activity, acting on carbon-nitrogen (but not peptide) bonds	molecular_function
Unigene3644_All	GO:0009058	biosynthetic process	biological_process
Unigene3644_All	GO:0016211	ammonia ligase activity	molecular_function
Unigene3644_All	GO:0005737	cytoplasm	cellular_component
Unigene3644_All	GO:0006559	L-phenylalanine catabolic process	biological_process
Unigene3644_All	GO:0016841	ammonia-lyase activity	molecular_function
Unigene3644_All	GO:0003824	catalytic activity	molecular_function
Unigene2561_All	GO:0008152	metabolic process	biological_process
Unigene2561_All	GO:0016616	oxidoreductase activity, acting on the CH-OH group of donors, NAD or NADP as acceptor	molecular_function
Unigene2561_All	GO:0003862	3-isopropylmalate dehydrogenase activity	molecular_function
Unigene2561_All	GO:0005737	cytoplasm	cellular_component
Unigene2561_All	GO:0009098	leucine biosynthetic process	biological_process
Unigene27049_All	GO:0005515	protein binding	molecular_function
Unigene27049_All	GO:0016070	RNA metabolic process	biological_process
Unigene27049_All	GO:0005488	binding	molecular_function
Unigene474_All	GO:0005097	Rab GTPase activator activity	molecular_function
Unigene474_All	GO:0005622	intracellular	cellular_component
Unigene474_All	GO:0032313	regulation of Rab GTPase activity	biological_process
Unigene1258_All	GO:0016071	mRNA metabolic process	biological_process
Unigene1258_All	GO:0030529	ribonucleoprotein complex	cellular_component
Unigene4614_All	GO:0005097	Rab GTPase activator activity	molecular_function
Unigene4614_All	GO:0005622	intracellular	cellular_component
Unigene4614_All	GO:0032313	regulation of Rab GTPase activity	biological_process
Unigene765_All	GO:0031072	heat shock protein binding	molecular_function
Unigene765_All	GO:0004553	hydrolase activity, hydrolyzing O-glycosyl compounds	molecular_function
Unigene765_All	GO:0005975	carbohydrate metabolic process	biological_process
Unigene765_All	GO:0003824	catalytic activity	molecular_function
Unigene765_All	GO:0043169	cation binding	molecular_function
Unigene21025_All	GO:0006281	DNA repair	biological_process
Unigene24641_All	GO:0003677	DNA binding	molecular_function
Unigene24641_All	GO:0005524	ATP binding	molecular_function
Unigene24641_All	GO:0003676	nucleic acid binding	molecular_function
Unigene24641_All	GO:0004386	helicase activity	molecular_function
Unigene25115_All	GO:0005524	ATP binding	molecular_function
Unigene25115_All	GO:0006810	transport	biological_process
Unigene25115_All	GO:0016021	integral to membrane	cellular_component
Unigene25115_All	GO:0042626	ATPase activity, coupled to transmembrane movement of substances	molecular_function
Unigene25115_All	GO:0016887	ATPase activity	molecular_function
Unigene25115_All	GO:0000166	nucleotide binding	molecular_function
Unigene25115_All	GO:0017111	nucleoside-triphosphatase activity	molecular_function
Unigene6610_All	GO:0003743	translation initiation factor activity	molecular_function
Unigene6610_All	GO:0005852	eukaryotic translation initiation factor 3 complex	cellular_component
Unigene6610_All	GO:0006413	translational initiation	biological_process
Unigene17368_All	GO:0003723	RNA binding	molecular_function
Unigene17368_All	GO:0003735	structural constituent of ribosome	molecular_function
Unigene17368_All	GO:0005622	intracellular	cellular_component
Unigene17368_All	GO:0005840	ribosome	cellular_component
Unigene17368_All	GO:0006412	translation	biological_process
Unigene17368_All	GO:0003676	nucleic acid binding	molecular_function
Unigene7165_All	GO:0003677	DNA binding	molecular_function
Unigene9397_All	GO:0005515	protein binding	molecular_function
Unigene9397_All	GO:0008270	zinc ion binding	molecular_function
Unigene3148_All	GO:0004672	protein kinase activity	molecular_function
Unigene3148_All	GO:0005524	ATP binding	molecular_function
Unigene3148_All	GO:0006468	protein amino acid phosphorylation	biological_process
Unigene3148_All	GO:0004713	protein-tyrosine kinase activity	molecular_function
Unigene3148_All	GO:0004674	protein serine/threonine kinase activity	molecular_function
Unigene25014_All	GO:0004672	protein kinase activity	molecular_function
Unigene25014_All	GO:0005524	ATP binding	molecular_function
Unigene25014_All	GO:0006468	protein amino acid phosphorylation	biological_process
Unigene25014_All	GO:0004713	protein-tyrosine kinase activity	molecular_function
Unigene25014_All	GO:0004674	protein serine/threonine kinase activity	molecular_function
Unigene7422_All	GO:0006891	intra-Golgi vesicle-mediated transport	biological_process
Unigene7422_All	GO:0030173	integral to Golgi membrane	cellular_component
Unigene23806_All	GO:0005089	Rho guanyl-nucleotide exchange factor activity	molecular_function
Unigene23806_All	GO:0005622	intracellular	cellular_component
Unigene23806_All	GO:0035023	regulation of Rho protein signal transduction	biological_process
Unigene27183_All	GO:0003735	structural constituent of ribosome	molecular_function
Unigene27183_All	GO:0005622	intracellular	cellular_component
Unigene27183_All	GO:0005840	ribosome	cellular_component
Unigene27183_All	GO:0006412	translation	biological_process
Unigene15505_All	GO:0005525	GTP binding	molecular_function
Unigene2797_All	GO:0005515	protein binding	molecular_function
Unigene2797_All	GO:0007154	cell communication	biological_process
Unigene2797_All	GO:0035091	phosphoinositide binding	molecular_function
Unigene10465_All	GO:0005525	GTP binding	molecular_function
Unigene10465_All	GO:0005874	microtubule	cellular_component
Unigene10465_All	GO:0007017	microtubule-based process	biological_process
Unigene10465_All	GO:0005198	structural molecule activity	molecular_function
Unigene10465_All	GO:0007018	microtubule-based movement	biological_process
Unigene10465_All	GO:0043234	protein complex	cellular_component
Unigene10465_All	GO:0051258	protein polymerization	biological_process
Unigene10465_All	GO:0003924	GTPase activity	molecular_function
Unigene10974_All	GO:0016491	oxidoreductase activity	molecular_function
Unigene5203_All	GO:0000166	nucleotide binding	molecular_function
Unigene5203_All	GO:0004812	aminoacyl-tRNA ligase activity	molecular_function
Unigene5203_All	GO:0005524	ATP binding	molecular_function
Unigene5203_All	GO:0005737	cytoplasm	cellular_component
Unigene5203_All	GO:0006412	translation	biological_process
Unigene5203_All	GO:0006424	glutamyl-tRNA aminoacylation	biological_process
Unigene5203_All	GO:0006418	tRNA aminoacylation for protein translation	biological_process
Unigene5203_All	GO:0004819	glutamine-tRNA ligase activity	molecular_function
Unigene5203_All	GO:0006425	glutaminyl-tRNA aminoacylation	biological_process
Unigene607_All	GO:0006508	proteolysis	biological_process
Unigene607_All	GO:0008235	metalloexopeptidase activity	molecular_function
Unigene607_All	GO:0008451	X-Pro aminopeptidase activity	molecular_function
Unigene607_All	GO:0030145	manganese ion binding	molecular_function
Unigene10465_All	GO:0005525	GTP binding	molecular_function
Unigene10465_All	GO:0005874	microtubule	cellular_component
Unigene10465_All	GO:0007017	microtubule-based process	biological_process
Unigene10465_All	GO:0005198	structural molecule activity	molecular_function
Unigene10465_All	GO:0007018	microtubule-based movement	biological_process
Unigene10465_All	GO:0043234	protein complex	cellular_component
Unigene10465_All	GO:0051258	protein polymerization	biological_process
Unigene10465_All	GO:0003924	GTPase activity	molecular_function
Unigene2120_All	GO:0003676	nucleic acid binding	molecular_function
Unigene2120_All	GO:0005634	nucleus	cellular_component
Unigene2120_All	GO:0008270	zinc ion binding	molecular_function
Unigene7257_All	GO:0005515	protein binding	molecular_function
Unigene7257_All	GO:0005524	ATP binding	molecular_function
Unigene7257_All	GO:0044267	cellular protein metabolic process	biological_process
Unigene7257_All	GO:0006457	protein folding	biological_process
Unigene7257_All	GO:0051082	unfolded protein binding	molecular_function
Unigene7484_All	GO:0016787	hydrolase activity	molecular_function
Unigene10508_All	GO:0016071	mRNA metabolic process	biological_process
Unigene10508_All	GO:0030529	ribonucleoprotein complex	cellular_component
Unigene10481_All	GO:0003743	translation initiation factor activity	molecular_function
Unigene10481_All	GO:0006413	translational initiation	biological_process
Unigene10481_All	GO:0006446	regulation of translational initiation	biological_process
Unigene10481_All	GO:0005488	binding	molecular_function
Unigene12415_All	GO:0016787	hydrolase activity	molecular_function
Unigene8516_All	GO:0003676	nucleic acid binding	molecular_function
Unigene8516_All	GO:0005524	ATP binding	molecular_function
Unigene8516_All	GO:0008026	ATP-dependent helicase activity	molecular_function
Unigene8516_All	GO:0004386	helicase activity	molecular_function
Unigene9410_All	GO:0003676	nucleic acid binding	molecular_function
Unigene9410_All	GO:0004386	helicase activity	molecular_function
Unigene9410_All	GO:0005524	ATP binding	molecular_function
Unigene9236_All	GO:0008152	metabolic process	biological_process
Unigene9236_All	GO:0004409	homoaconitate hydratase activity	molecular_function
Unigene9236_All	GO:0009085	lysine biosynthetic process	biological_process
Unigene9236_All	GO:0051539	4 iron, 4 sulfur cluster binding	molecular_function
Unigene9236_All	GO:0030435	sporulation	biological_process
Unigene23988_All	GO:0044262	cellular carbohydrate metabolic process	biological_process
Unigene23988_All	GO:0046912	transferase activity, transferring acyl groups, acyl groups converted into alkyl on transfer	molecular_function
Unigene23988_All	GO:0031177	phosphopantetheine binding	molecular_function
Unigene4489_All	GO:0016020	membrane	cellular_component
Unigene24299_All	GO:0000156	two-component response regulator activity	molecular_function
Unigene24299_All	GO:0000160	two-component signal transduction system (phosphorelay)	biological_process
Unigene24299_All	GO:0006355	regulation of transcription, DNA-dependent	biological_process
Unigene24299_All	GO:0005524	ATP binding	molecular_function
Unigene24299_All	GO:0000155	two-component sensor activity	molecular_function
Unigene24299_All	GO:0007165	signal transduction	biological_process
Unigene24299_All	GO:0016020	membrane	cellular_component
Unigene24299_All	GO:0016310	phosphorylation	biological_process
Unigene24299_All	GO:0016772	transferase activity, transferring phosphorus-containing groups	molecular_function
Unigene24299_All	GO:0004673	protein histidine kinase activity	molecular_function
Unigene24299_All	GO:0018106	peptidyl-histidine phosphorylation	biological_process
Unigene24299_All	GO:0004871	signal transducer activity	molecular_function
Unigene10502_All	GO:0003872	6-phosphofructokinase activity	molecular_function
Unigene10502_All	GO:0005945	6-phosphofructokinase complex	cellular_component
Unigene10502_All	GO:0006096	glycolysis	biological_process
Unigene10502_All	GO:0005737	cytoplasm	cellular_component
Unigene28156_All	GO:0005975	carbohydrate metabolic process	biological_process
Unigene28156_All	GO:0016810	hydrolase activity, acting on carbon-nitrogen (but not peptide) bonds	molecular_function
Unigene28156_All	GO:0003824	catalytic activity	molecular_function
Unigene26937_All	GO:0005488	binding	molecular_function
Unigene19272_All	GO:0006511	ubiquitin-dependent protein catabolic process	biological_process
Unigene19272_All	GO:0031461	cullin-RING ubiquitin ligase complex	cellular_component
Unigene19272_All	GO:0031625	ubiquitin protein ligase binding	molecular_function
Unigene3034_All	GO:0003796	lysozyme activity	molecular_function
Unigene3034_All	GO:0009253	peptidoglycan catabolic process	biological_process
Unigene3034_All	GO:0016998	cell wall catabolic process	biological_process
Unigene5311_All	GO:0003676	nucleic acid binding	molecular_function
Unigene5311_All	GO:0004386	helicase activity	molecular_function
Unigene5311_All	GO:0005524	ATP binding	molecular_function
Unigene5311_All	GO:0008026	ATP-dependent helicase activity	molecular_function
Unigene10419_All	GO:0000145	exocyst	cellular_component
Unigene10419_All	GO:0006904	vesicle docking during exocytosis	biological_process
Unigene1345_All	GO:0006865	amino acid transport	biological_process
Unigene1345_All	GO:0015171	amino acid transmembrane transporter activity	molecular_function
Unigene1345_All	GO:0016020	membrane	cellular_component
Unigene1345_All	GO:0006810	transport	biological_process
Unigene13151_All	GO:0003924	GTPase activity	molecular_function
Unigene13151_All	GO:0005525	GTP binding	molecular_function
Unigene20467_All	GO:0005525	GTP binding	molecular_function
Unigene20467_All	GO:0007264	small GTPase mediated signal transduction	biological_process
Unigene20467_All	GO:0005622	intracellular	cellular_component
Unigene20467_All	GO:0006886	intracellular protein transport	biological_process
Unigene2890_All	GO:0006464	protein modification process	biological_process
Unigene2890_All	GO:0006512	ubiquitin cycle	biological_process
Unigene2890_All	GO:0008641	small protein activating enzyme activity	molecular_function
Unigene2890_All	GO:0003824	catalytic activity	molecular_function
Unigene9628_All	GO:0005215	transporter activity	molecular_function
Unigene9628_All	GO:0006810	transport	biological_process
Unigene9628_All	GO:0016020	membrane	cellular_component
Unigene9628_All	GO:0005634	nucleus	cellular_component
Unigene9628_All	GO:0006139	nucleobase, nucleoside, nucleotide and nucleic acid metabolic process	biological_process
Unigene9628_All	GO:0008168	methyltransferase activity	molecular_function
Unigene27769_All	GO:0003735	structural constituent of ribosome	molecular_function
Unigene27769_All	GO:0005622	intracellular	cellular_component
Unigene27769_All	GO:0005840	ribosome	cellular_component
Unigene27769_All	GO:0006412	translation	biological_process
Unigene25273_All	GO:0015078	hydrogen ion transmembrane transporter activity	molecular_function
Unigene25273_All	GO:0016469	proton-transporting two-sector ATPase complex	cellular_component
Unigene25273_All	GO:0003677	DNA binding	molecular_function
Unigene25273_All	GO:0003899	DNA-directed RNA polymerase activity	molecular_function
Unigene25273_All	GO:0006350	transcription	biological_process
Unigene25273_All	GO:0005634	nucleus	cellular_component
Unigene8388_All	GO:0004175	endopeptidase activity	molecular_function
Unigene8388_All	GO:0005839	proteasome core complex	cellular_component
Unigene8388_All	GO:0006511	ubiquitin-dependent protein catabolic process	biological_process
Unigene8388_All	GO:0004298	threonine endopeptidase activity	molecular_function
Unigene19614_All	GO:0003723	RNA binding	molecular_function
Unigene19614_All	GO:0004540	ribonuclease activity	molecular_function
Unigene26305_All	GO:0006071	glycerol metabolic process	biological_process
Unigene26305_All	GO:0008889	glycerophosphodiester phosphodiesterase activity	molecular_function
Unigene9736_All	GO:0003677	DNA binding	molecular_function
Unigene9736_All	GO:0003899	DNA-directed RNA polymerase activity	molecular_function
Unigene9736_All	GO:0006350	transcription	biological_process
Unigene6713_All	GO:0004672	protein kinase activity	molecular_function
Unigene6713_All	GO:0005524	ATP binding	molecular_function
Unigene6713_All	GO:0006468	protein amino acid phosphorylation	biological_process
Unigene6713_All	GO:0004674	protein serine/threonine kinase activity	molecular_function
Unigene6713_All	GO:0004713	protein-tyrosine kinase activity	molecular_function
Unigene6713_All	GO:0000156	two-component response regulator activity	molecular_function
Unigene6713_All	GO:0000160	two-component signal transduction system (phosphorelay)	biological_process
Unigene6713_All	GO:0006355	regulation of transcription, DNA-dependent	biological_process
Unigene7122_All	GO:0005525	GTP binding	molecular_function
Unigene7122_All	GO:0005622	intracellular	cellular_component
Unigene7037_All	GO:0016209	antioxidant activity	molecular_function
Unigene7037_All	GO:0016491	oxidoreductase activity	molecular_function
Unigene2469_All	GO:0008152	metabolic process	biological_process
Unigene2469_All	GO:0016491	oxidoreductase activity	molecular_function
Unigene9161_All	GO:0003824	catalytic activity	molecular_function
Unigene9161_All	GO:0008152	metabolic process	biological_process
Unigene9129_All	GO:0005488	binding	molecular_function
Unigene9129_All	GO:0006810	transport	biological_process
Unigene9129_All	GO:0016020	membrane	cellular_component
Unigene7318_All	GO:0003676	nucleic acid binding	molecular_function
Unigene4528_All	GO:0004672	protein kinase activity	molecular_function
Unigene4528_All	GO:0005524	ATP binding	molecular_function
Unigene4528_All	GO:0006468	protein amino acid phosphorylation	biological_process
Unigene4528_All	GO:0004713	protein-tyrosine kinase activity	molecular_function
Unigene4528_All	GO:0004674	protein serine/threonine kinase activity	molecular_function
Unigene24652_All	GO:0004601	peroxidase activity	molecular_function
Unigene24652_All	GO:0006118	electron transport	biological_process
Unigene24652_All	GO:0006979	response to oxidative stress	biological_process
Unigene24652_All	GO:0020037	heme binding	molecular_function
Unigene24652_All	GO:0006629	lipid metabolic process	biological_process
Unigene24652_All	GO:0008152	metabolic process	biological_process
Unigene8441_All	GO:0005488	binding	molecular_function
Unigene8441_All	GO:0006810	transport	biological_process
Unigene8441_All	GO:0016020	membrane	cellular_component
Unigene8441_All	GO:0005509	calcium ion binding	molecular_function
Unigene8441_All	GO:0005743	mitochondrial inner membrane	cellular_component
Unigene26554_All	GO:0005525	GTP binding	molecular_function
Unigene26554_All	GO:0007264	small GTPase mediated signal transduction	biological_process
Unigene26554_All	GO:0015031	protein transport	biological_process
Unigene26554_All	GO:0005622	intracellular	cellular_component
Unigene26554_All	GO:0006886	intracellular protein transport	biological_process
Unigene7135_All	GO:0005094	Rho GDP-dissociation inhibitor activity	molecular_function
Unigene7135_All	GO:0005737	cytoplasm	cellular_component
Unigene19351_All	GO:0005509	calcium ion binding	molecular_function
Unigene19351_All	GO:0016020	membrane	cellular_component
Unigene6766_All	GO:0004672	protein kinase activity	molecular_function
Unigene6766_All	GO:0005524	ATP binding	molecular_function
Unigene6766_All	GO:0006468	protein amino acid phosphorylation	biological_process
Unigene6766_All	GO:0004713	protein-tyrosine kinase activity	molecular_function
Unigene6766_All	GO:0004674	protein serine/threonine kinase activity	molecular_function
Unigene11040_All	GO:0003735	structural constituent of ribosome	molecular_function
Unigene11040_All	GO:0005622	intracellular	cellular_component
Unigene11040_All	GO:0005840	ribosome	cellular_component
Unigene11040_All	GO:0006412	translation	biological_process
Unigene7744_All	GO:0003934	GTP cyclohydrolase I activity	molecular_function
Unigene7744_All	GO:0005737	cytoplasm	cellular_component
Unigene7744_All	GO:0019438	aromatic compound biosynthetic process	biological_process
Unigene9480_All	GO:0005634	nucleus	cellular_component
Unigene22817_All	GO:0016874	ligase activity	molecular_function
Unigene26068_All	GO:0019904	protein domain specific binding	molecular_function
Unigene1759_All	GO:0005667	transcription factor complex	cellular_component
Unigene1759_All	GO:0006352	transcription initiation	biological_process
Unigene1759_All	GO:0006355	regulation of transcription, DNA-dependent	biological_process
Unigene1759_All	GO:0008270	zinc ion binding	molecular_function
Unigene1759_All	GO:0030528	transcription regulator activity	molecular_function
Unigene1759_All	GO:0045449	regulation of transcription	biological_process
Unigene1759_All	GO:0003743	translation initiation factor activity	molecular_function
Unigene1759_All	GO:0005515	protein binding	molecular_function
Unigene1759_All	GO:0005634	nucleus	cellular_component
Unigene1759_All	GO:0006413	translational initiation	biological_process
Unigene13771_All	GO:0003677	DNA binding	molecular_function
Unigene13771_All	GO:0005622	intracellular	cellular_component
Unigene13771_All	GO:0005515	protein binding	molecular_function
Unigene13771_All	GO:0008270	zinc ion binding	molecular_function
Unigene13771_All	GO:0005634	nucleus	cellular_component
Unigene13771_All	GO:0005488	binding	molecular_function
Unigene2455_All	GO:0016020	membrane	cellular_component
Unigene2455_All	GO:0030001	metal ion transport	biological_process
Unigene2455_All	GO:0046873	metal ion transmembrane transporter activity	molecular_function
Unigene7520_All	GO:0005096	GTPase activator activity	molecular_function
Unigene7520_All	GO:0005622	intracellular	cellular_component
Unigene7520_All	GO:0051056	regulation of small GTPase mediated signal transduction	biological_process
Unigene7520_All	GO:0007165	signal transduction	biological_process
Unigene7520_All	GO:0005488	binding	molecular_function
Unigene25093_All	GO:0005198	structural molecule activity	molecular_function
Unigene25093_All	GO:0005515	protein binding	molecular_function
Unigene25093_All	GO:0006461	protein complex assembly	biological_process
Unigene25093_All	GO:0006886	intracellular protein transport	biological_process
Unigene25093_All	GO:0008565	protein transporter activity	molecular_function
Unigene25093_All	GO:0016192	vesicle-mediated transport	biological_process
Unigene25093_All	GO:0030117	membrane coat	cellular_component
Unigene23227_All	GO:0005524	ATP binding	molecular_function
Unigene23227_All	GO:0000166	nucleotide binding	molecular_function
Unigene23227_All	GO:0017111	nucleoside-triphosphatase activity	molecular_function
Unigene9137_All	GO:0004672	protein kinase activity	molecular_function
Unigene9137_All	GO:0005524	ATP binding	molecular_function
Unigene9137_All	GO:0006468	protein amino acid phosphorylation	biological_process
Unigene9137_All	GO:0004576	oligosaccharyl transferase activity	molecular_function
Unigene9137_All	GO:0006486	protein amino acid glycosylation	biological_process
Unigene9137_All	GO:0016020	membrane	cellular_component
Unigene9137_All	GO:0004713	protein-tyrosine kinase activity	molecular_function
Unigene13971_All	GO:0003779	actin binding	molecular_function
Unigene13971_All	GO:0005622	intracellular	cellular_component
Unigene2819_All	GO:0006118	electron transport	biological_process
Unigene2819_All	GO:0016491	oxidoreductase activity	molecular_function
Unigene2819_All	GO:0004497	monooxygenase activity	molecular_function
Unigene2819_All	GO:0006725	aromatic compound metabolic process	biological_process
Unigene2819_All	GO:0008152	metabolic process	biological_process
Unigene2963_All	GO:0005524	ATP binding	molecular_function
Unigene2963_All	GO:0000166	nucleotide binding	molecular_function
Unigene2963_All	GO:0017111	nucleoside-triphosphatase activity	molecular_function
Unigene2963_All	GO:0005488	binding	molecular_function
Unigene15653_All	GO:0006464	protein modification process	biological_process
Unigene15653_All	GO:0006508	proteolysis	biological_process
Unigene15653_All	GO:0008237	metallopeptidase activity	molecular_function
Unigene15653_All	GO:0008270	zinc ion binding	molecular_function
Unigene24482_All	GO:0003723	RNA binding	molecular_function
Unigene6726_All	GO:0005622	intracellular	cellular_component
Unigene6726_All	GO:0008270	zinc ion binding	molecular_function
Unigene13848_All	GO:0016874	ligase activity	molecular_function
Unigene13848_All	GO:0009374	biotin binding	molecular_function
Unigene13848_All	GO:0003824	catalytic activity	molecular_function
Unigene13848_All	GO:0005524	ATP binding	molecular_function
Unigene13848_All	GO:0008152	metabolic process	biological_process
Unigene5382_All	GO:0005089	Rho guanyl-nucleotide exchange factor activity	molecular_function
Unigene5382_All	GO:0005622	intracellular	cellular_component
Unigene5382_All	GO:0035023	regulation of Rho protein signal transduction	biological_process
Unigene5382_All	GO:0007242	intracellular signaling cascade	biological_process
Unigene5382_All	GO:0005083	small GTPase regulator activity	molecular_function
Unigene4728_All	GO:0006812	cation transport	biological_process
Unigene4728_All	GO:0008324	cation transmembrane transporter activity	molecular_function
Unigene4728_All	GO:0016020	membrane	cellular_component
Unigene3036_All	GO:0008483	transaminase activity	molecular_function
Unigene3036_All	GO:0030170	pyridoxal phosphate binding	molecular_function
Unigene28192_All	GO:0004842	ubiquitin-protein ligase activity	molecular_function
Unigene28192_All	GO:0005622	intracellular	cellular_component
Unigene28192_All	GO:0006464	protein modification process	biological_process
Unigene28192_All	GO:0006512	ubiquitin cycle	biological_process
Unigene28192_All	GO:0005488	binding	molecular_function
Unigene19703_All	GO:0003774	motor activity	molecular_function
Unigene10630_All	GO:0003735	structural constituent of ribosome	molecular_function
Unigene10630_All	GO:0005622	intracellular	cellular_component
Unigene10630_All	GO:0005840	ribosome	cellular_component
Unigene10630_All	GO:0006412	translation	biological_process
Unigene6112_All	GO:0005515	protein binding	molecular_function
Unigene6112_All	GO:0008270	zinc ion binding	molecular_function
Unigene7167_All	GO:0005669	transcription factor TFIID complex	cellular_component
Unigene7167_All	GO:0006352	transcription initiation	biological_process
Unigene7167_All	GO:0016986	transcription initiation factor activity	molecular_function
Unigene7167_All	GO:0003677	DNA binding	molecular_function
Unigene368_All	GO:0005634	nucleus	cellular_component
Unigene368_All	GO:0042254	ribosome biogenesis and assembly	biological_process
Unigene23471_All	GO:0003824	catalytic activity	molecular_function
Unigene23471_All	GO:0005488	binding	molecular_function
Unigene23471_All	GO:0008152	metabolic process	biological_process
Unigene464_All	GO:0003824	catalytic activity	molecular_function
Unigene4734_All	GO:0016620	oxidoreductase activity, acting on the aldehyde or oxo group of donors, NAD or NADP as acceptor	molecular_function
Unigene4734_All	GO:0008152	metabolic process	biological_process
Unigene4734_All	GO:0016491	oxidoreductase activity	molecular_function
Unigene2600_All	GO:0003824	catalytic activity	molecular_function
Unigene2600_All	GO:0008152	metabolic process	biological_process
Unigene9770_All	GO:0003735	structural constituent of ribosome	molecular_function
Unigene9770_All	GO:0005622	intracellular	cellular_component
Unigene9770_All	GO:0005840	ribosome	cellular_component
Unigene9770_All	GO:0006412	translation	biological_process
Unigene9770_All	GO:0015934	large ribosomal subunit	cellular_component
Unigene9770_All	GO:0007165	signal transduction	biological_process
Unigene9770_All	GO:0005488	binding	molecular_function
Unigene10247_All	GO:0000287	magnesium ion binding	molecular_function
Unigene10247_All	GO:0004427	inorganic diphosphatase activity	molecular_function
Unigene10247_All	GO:0005737	cytoplasm	cellular_component
Unigene10247_All	GO:0006796	phosphate metabolic process	biological_process
Unigene7431_All	GO:0005506	iron ion binding	molecular_function
Unigene7431_All	GO:0006118	electron transport	biological_process
Unigene7431_All	GO:0009055	electron carrier activity	molecular_function
Unigene7431_All	GO:0010181	FMN binding	molecular_function
Unigene7431_All	GO:0016491	oxidoreductase activity	molecular_function
Unigene4625_All	GO:0006904	vesicle docking during exocytosis	biological_process
Unigene4625_All	GO:0016192	vesicle-mediated transport	biological_process
Unigene4672_All	GO:0003743	translation initiation factor activity	molecular_function
Unigene4672_All	GO:0006413	translational initiation	biological_process
Unigene4662_All	GO:0004222	metalloendopeptidase activity	molecular_function
Unigene4662_All	GO:0006508	proteolysis	biological_process
Unigene4662_All	GO:0008152	metabolic process	biological_process
Unigene4662_All	GO:0016491	oxidoreductase activity	molecular_function
Unigene4662_All	GO:0008270	zinc ion binding	molecular_function
Unigene4662_All	GO:0003824	catalytic activity	molecular_function
Unigene4662_All	GO:0046872	metal ion binding	molecular_function
Unigene4662_All	GO:0005488	binding	molecular_function
Unigene4989_All	GO:0005488	binding	molecular_function
Unigene4989_All	GO:0006810	transport	biological_process
Unigene4989_All	GO:0016020	membrane	cellular_component
Unigene4989_All	GO:0005743	mitochondrial inner membrane	cellular_component
Unigene6545_All	GO:0007242	intracellular signaling cascade	biological_process
Unigene27221_All	GO:0000166	nucleotide binding	molecular_function
Unigene27221_All	GO:0017111	nucleoside-triphosphatase activity	molecular_function
Unigene27221_All	GO:0005634	nucleus	cellular_component
Unigene27221_All	GO:0042254	ribosome biogenesis and assembly	biological_process
Unigene24206_All	GO:0005524	ATP binding	molecular_function
Unigene24206_All	GO:0005694	chromosome	cellular_component
Unigene24206_All	GO:0006259	DNA metabolic process	biological_process
Unigene24206_All	GO:0016887	ATPase activity	molecular_function
Unigene24206_All	GO:0005515	protein binding	molecular_function
Unigene24206_All	GO:0051276	chromosome organization and biogenesis	biological_process
Unigene9123_All	GO:0003700	transcription factor activity	molecular_function
Unigene9123_All	GO:0005634	nucleus	cellular_component
Unigene9123_All	GO:0006355	regulation of transcription, DNA-dependent	biological_process
Unigene9123_All	GO:0008270	zinc ion binding	molecular_function
Unigene9123_All	GO:0043565	sequence-specific DNA binding	molecular_function
Unigene10633_All	GO:0006464	protein modification process	biological_process
Unigene24947_All	GO:0008080	N-acetyltransferase activity	molecular_function
Unigene24947_All	GO:0008152	metabolic process	biological_process
Unigene9181_All	GO:0008270	zinc ion binding	molecular_function
Unigene9181_All	GO:0031177	phosphopantetheine binding	molecular_function
Unigene6240_All	GO:0005524	ATP binding	molecular_function
Unigene6240_All	GO:0015662	ATPase activity, coupled to transmembrane movement of ions, phosphorylative mechanism	molecular_function
Unigene6240_All	GO:0015992	proton transport	biological_process
Unigene6240_All	GO:0016020	membrane	cellular_component
Unigene6240_All	GO:0006810	transport	biological_process
Unigene6240_All	GO:0006812	cation transport	biological_process
Unigene6240_All	GO:0003824	catalytic activity	molecular_function
Unigene6240_All	GO:0008152	metabolic process	biological_process
Unigene6240_All	GO:0016021	integral to membrane	cellular_component
Unigene6240_All	GO:0016887	ATPase activity	molecular_function
Unigene6240_All	GO:0016820	hydrolase activity, acting on acid anhydrides, catalyzing transmembrane movement of substances	molecular_function
Unigene61_All	GO:0005524	ATP binding	molecular_function
Unigene61_All	GO:0000155	two-component sensor activity	molecular_function
Unigene61_All	GO:0004673	protein histidine kinase activity	molecular_function
Unigene61_All	GO:0007165	signal transduction	biological_process
Unigene61_All	GO:0018106	peptidyl-histidine phosphorylation	biological_process
Unigene7335_All	GO:0003676	nucleic acid binding	molecular_function
Unigene1831_All	GO:0005515	protein binding	molecular_function
Unigene1831_All	GO:0016020	membrane	cellular_component
Unigene1831_All	GO:0016192	vesicle-mediated transport	biological_process
Unigene27664_All	GO:0004932	mating-type factor pheromone receptor activity	molecular_function
Unigene27664_All	GO:0007186	G-protein coupled receptor protein signaling pathway	biological_process
Unigene27664_All	GO:0016021	integral to membrane	cellular_component
Unigene27664_All	GO:0004933	mating-type a-factor pheromone receptor activity	molecular_function
Unigene27664_All	GO:0016020	membrane	cellular_component
Unigene12184_All	GO:0005529	sugar binding	molecular_function
Unigene27925_All	GO:0019787	small conjugating protein ligase activity	molecular_function
Unigene27925_All	GO:0043687	post-translational protein modification	biological_process
Unigene27925_All	GO:0051246	regulation of protein metabolic process	biological_process
Unigene27790_All	GO:0005515	protein binding	molecular_function
Unigene27790_All	GO:0008270	zinc ion binding	molecular_function
Unigene2479_All	GO:0016021	integral to membrane	cellular_component
Unigene2479_All	GO:0016192	vesicle-mediated transport	biological_process
Unigene16598_All	GO:0004672	protein kinase activity	molecular_function
Unigene16598_All	GO:0005524	ATP binding	molecular_function
Unigene16598_All	GO:0006468	protein amino acid phosphorylation	biological_process
Unigene16598_All	GO:0004713	protein-tyrosine kinase activity	molecular_function
Unigene16598_All	GO:0004674	protein serine/threonine kinase activity	molecular_function
Unigene23707_All	GO:0000226	microtubule cytoskeleton organization and biogenesis	biological_process
Unigene23707_All	GO:0000922	spindle pole	cellular_component
Unigene23707_All	GO:0005815	microtubule organizing center	cellular_component
Unigene2749_All	GO:0005524	ATP binding	molecular_function
Unigene2749_All	GO:0006810	transport	biological_process
Unigene2749_All	GO:0016021	integral to membrane	cellular_component
Unigene2749_All	GO:0042626	ATPase activity, coupled to transmembrane movement of substances	molecular_function
Unigene2749_All	GO:0016887	ATPase activity	molecular_function
Unigene2749_All	GO:0000166	nucleotide binding	molecular_function
Unigene2749_All	GO:0017111	nucleoside-triphosphatase activity	molecular_function
Unigene745_All	GO:0005515	protein binding	molecular_function
Unigene745_All	GO:0006461	protein complex assembly	biological_process
Unigene745_All	GO:0006886	intracellular protein transport	biological_process
Unigene745_All	GO:0016192	vesicle-mediated transport	biological_process
Unigene745_All	GO:0030131	clathrin adaptor complex	cellular_component
Unigene745_All	GO:0008565	protein transporter activity	molecular_function
Unigene745_All	GO:0006810	transport	biological_process
Unigene2386_All	GO:0004665	prephenate dehydrogenase (NADP+) activity	molecular_function
Unigene2386_All	GO:0006571	tyrosine biosynthetic process	biological_process
Unigene2386_All	GO:0004616	phosphogluconate dehydrogenase (decarboxylating) activity	molecular_function
Unigene2386_All	GO:0006098	pentose-phosphate shunt	biological_process
Unigene2386_All	GO:0003824	catalytic activity	molecular_function
Unigene2386_All	GO:0005488	binding	molecular_function
Unigene2386_All	GO:0008152	metabolic process	biological_process
Unigene2928_All	GO:0003824	catalytic activity	molecular_function
Unigene2928_All	GO:0031072	heat shock protein binding	molecular_function
Unigene7331_All	GO:0003676	nucleic acid binding	molecular_function
Unigene7331_All	GO:0005634	nucleus	cellular_component
Unigene22290_All	GO:0003677	DNA binding	molecular_function
Unigene22290_All	GO:0005524	ATP binding	molecular_function
Unigene22290_All	GO:0003676	nucleic acid binding	molecular_function
Unigene22290_All	GO:0004386	helicase activity	molecular_function
Unigene23866_All	GO:0004497	monooxygenase activity	molecular_function
Unigene23866_All	GO:0005506	iron ion binding	molecular_function
Unigene23866_All	GO:0006118	electron transport	biological_process
Unigene23866_All	GO:0020037	heme binding	molecular_function
Unigene10491_All	GO:0003824	catalytic activity	molecular_function
Unigene26940_All	GO:0003700	transcription factor activity	molecular_function
Unigene26940_All	GO:0005634	nucleus	cellular_component
Unigene26940_All	GO:0006355	regulation of transcription, DNA-dependent	biological_process
Unigene26940_All	GO:0008270	zinc ion binding	molecular_function
Unigene26940_All	GO:0003677	DNA binding	molecular_function
Unigene26940_All	GO:0006350	transcription	biological_process
Unigene8231_All	GO:0015078	hydrogen ion transmembrane transporter activity	molecular_function
Unigene8231_All	GO:0016469	proton-transporting two-sector ATPase complex	cellular_component
Unigene4593_All	GO:0004672	protein kinase activity	molecular_function
Unigene4593_All	GO:0005524	ATP binding	molecular_function
Unigene4593_All	GO:0006468	protein amino acid phosphorylation	biological_process
Unigene4593_All	GO:0004713	protein-tyrosine kinase activity	molecular_function
Unigene4593_All	GO:0004674	protein serine/threonine kinase activity	molecular_function
Unigene15179_All	GO:0005524	ATP binding	molecular_function
Unigene15179_All	GO:0016887	ATPase activity	molecular_function
Unigene15179_All	GO:0000166	nucleotide binding	molecular_function
Unigene15179_All	GO:0017111	nucleoside-triphosphatase activity	molecular_function
Unigene15179_All	GO:0006810	transport	biological_process
Unigene15179_All	GO:0016021	integral to membrane	cellular_component
Unigene15179_All	GO:0042626	ATPase activity, coupled to transmembrane movement of substances	molecular_function
Unigene2536_All	GO:0016671	oxidoreductase activity, acting on sulfur group of donors, disulfide as acceptor	molecular_function
Unigene2536_All	GO:0019538	protein metabolic process	biological_process
Unigene7661_All	GO:0005524	ATP binding	molecular_function
Unigene7661_All	GO:0006810	transport	biological_process
Unigene7661_All	GO:0016021	integral to membrane	cellular_component
Unigene7661_All	GO:0042626	ATPase activity, coupled to transmembrane movement of substances	molecular_function
Unigene7661_All	GO:0016887	ATPase activity	molecular_function
Unigene7661_All	GO:0000166	nucleotide binding	molecular_function
Unigene7661_All	GO:0017111	nucleoside-triphosphatase activity	molecular_function
Unigene4516_All	GO:0004347	glucose-6-phosphate isomerase activity	molecular_function
Unigene4516_All	GO:0006094	gluconeogenesis	biological_process
Unigene4516_All	GO:0006096	glycolysis	biological_process
Unigene24876_All	GO:0004559	alpha-mannosidase activity	molecular_function
Unigene24876_All	GO:0005975	carbohydrate metabolic process	biological_process
Unigene24876_All	GO:0003824	catalytic activity	molecular_function
Unigene24876_All	GO:0006013	mannose metabolic process	biological_process
Unigene24876_All	GO:0015923	mannosidase activity	molecular_function
Unigene4817_All	GO:0004799	thymidylate synthase activity	molecular_function
Unigene4817_All	GO:0006231	dTMP biosynthetic process	biological_process
Unigene6321_All	GO:0020037	heme binding	molecular_function
Unigene6321_All	GO:0046914	transition metal ion binding	molecular_function
Unigene24571_All	GO:0003824	catalytic activity	molecular_function
Unigene24571_All	GO:0008152	metabolic process	biological_process
Unigene24571_All	GO:0031177	phosphopantetheine binding	molecular_function
Unigene24571_All	GO:0048037	cofactor binding	molecular_function
Unigene24571_All	GO:0016874	ligase activity	molecular_function
Unigene24571_All	GO:0004043	L-aminoadipate-semialdehyde dehydrogenase activity	molecular_function
Unigene24571_All	GO:0005488	binding	molecular_function
Unigene16298_All	GO:0020037	heme binding	molecular_function
Unigene16298_All	GO:0046914	transition metal ion binding	molecular_function
Unigene16298_All	GO:0004768	stearoyl-CoA 9-desaturase activity	molecular_function
Unigene16298_All	GO:0005506	iron ion binding	molecular_function
Unigene16298_All	GO:0005783	endoplasmic reticulum	cellular_component
Unigene16298_All	GO:0006633	fatty acid biosynthetic process	biological_process
Unigene16298_All	GO:0016020	membrane	cellular_component
Unigene16298_All	GO:0016491	oxidoreductase activity	molecular_function
Unigene16298_All	GO:0006629	lipid metabolic process	biological_process
Unigene16298_All	GO:0016717	oxidoreductase activity, acting on paired donors, with oxidation of a pair of donors resulting in the reduction of molecular oxygen to two molecules of water	molecular_function
Unigene16298_All	GO:0005488	binding	molecular_function
Unigene6871_All	GO:0004514	nicotinate-nucleotide diphosphorylase (carboxylating) activity	molecular_function
Unigene6871_All	GO:0009435	NAD biosynthetic process	biological_process
Unigene6871_All	GO:0019363	pyridine nucleotide biosynthetic process	biological_process
Unigene8252_All	GO:0008152	metabolic process	biological_process
Unigene8252_All	GO:0016491	oxidoreductase activity	molecular_function
Unigene8252_All	GO:0003824	catalytic activity	molecular_function
Unigene8252_All	GO:0005488	binding	molecular_function
Unigene4516_All	GO:0004347	glucose-6-phosphate isomerase activity	molecular_function
Unigene4516_All	GO:0006094	gluconeogenesis	biological_process
Unigene4516_All	GO:0006096	glycolysis	biological_process
Unigene7001_All	GO:0003824	catalytic activity	molecular_function
Unigene7001_All	GO:0008152	metabolic process	biological_process
Unigene7001_All	GO:0003824	catalytic activity	molecular_function
Unigene7001_All	GO:0008152	metabolic process	biological_process
Unigene8810_All	GO:0003700	transcription factor activity	molecular_function
Unigene8810_All	GO:0005634	nucleus	cellular_component
Unigene8810_All	GO:0006355	regulation of transcription, DNA-dependent	biological_process
Unigene8810_All	GO:0008270	zinc ion binding	molecular_function
Unigene8810_All	GO:0043565	sequence-specific DNA binding	molecular_function
Unigene15110_All	GO:0005737	cytoplasm	cellular_component
Unigene15110_All	GO:0006887	exocytosis	biological_process
Unigene15110_All	GO:0048278	vesicle docking	biological_process
Unigene27931_All	GO:0005524	ATP binding	molecular_function
Unigene27931_All	GO:0006810	transport	biological_process
Unigene27931_All	GO:0015662	ATPase activity, coupled to transmembrane movement of ions, phosphorylative mechanism	molecular_function
Unigene27931_All	GO:0016020	membrane	cellular_component
Unigene27931_All	GO:0003824	catalytic activity	molecular_function
Unigene27931_All	GO:0008152	metabolic process	biological_process
Unigene27931_All	GO:0000287	magnesium ion binding	molecular_function
Unigene27931_All	GO:0004012	phospholipid-translocating ATPase activity	molecular_function
Unigene27931_All	GO:0015914	phospholipid transport	biological_process
Unigene27931_All	GO:0016021	integral to membrane	cellular_component
Unigene9247_All	GO:0008270	zinc ion binding	molecular_function
Unigene7675_All	GO:0003746	translation elongation factor activity	molecular_function
Unigene7675_All	GO:0005853	eukaryotic translation elongation factor 1 complex	cellular_component
Unigene7675_All	GO:0006414	translational elongation	biological_process
Unigene26349_All	GO:0004289	subtilase activity	molecular_function
Unigene26349_All	GO:0006508	proteolysis	biological_process
Unigene744_All	GO:0008483	transaminase activity	molecular_function
Unigene744_All	GO:0030170	pyridoxal phosphate binding	molecular_function
Unigene25054_All	GO:0004497	monooxygenase activity	molecular_function
Unigene25054_All	GO:0005506	iron ion binding	molecular_function
Unigene25054_All	GO:0006118	electron transport	biological_process
Unigene25054_All	GO:0020037	heme binding	molecular_function
Unigene856_All	GO:0003676	nucleic acid binding	molecular_function
Unigene4545_All	GO:0006814	sodium ion transport	biological_process
Unigene4545_All	GO:0006885	regulation of pH	biological_process
Unigene4545_All	GO:0015385	sodium:hydrogen antiporter activity	molecular_function
Unigene4545_All	GO:0016021	integral to membrane	cellular_component
Unigene4545_All	GO:0015299	solute:hydrogen antiporter activity	molecular_function
Unigene1266_All	GO:0005634	nucleus	cellular_component
Unigene1266_All	GO:0030528	transcription regulator activity	molecular_function
Unigene1266_All	GO:0045449	regulation of transcription	biological_process
Unigene9699_All	GO:0003676	nucleic acid binding	molecular_function
Unigene9699_All	GO:0005524	ATP binding	molecular_function
Unigene9699_All	GO:0008026	ATP-dependent helicase activity	molecular_function
Unigene9699_All	GO:0004386	helicase activity	molecular_function
Unigene8296_All	GO:0005525	GTP binding	molecular_function
Unigene8296_All	GO:0005622	intracellular	cellular_component
Unigene25098_All	GO:0004437	inositol or phosphatidylinositol phosphatase activity	molecular_function
Unigene24761_All	GO:0005524	ATP binding	molecular_function
Unigene24761_All	GO:0016887	ATPase activity	molecular_function
Unigene24761_All	GO:0000166	nucleotide binding	molecular_function
Unigene24761_All	GO:0017111	nucleoside-triphosphatase activity	molecular_function
Unigene24761_All	GO:0006810	transport	biological_process
Unigene24761_All	GO:0016020	membrane	cellular_component
Unigene8223_All	GO:0003755	peptidyl-prolyl cis-trans isomerase activity	molecular_function
Unigene8223_All	GO:0006457	protein folding	biological_process
Unigene8223_All	GO:0000151	ubiquitin ligase complex	cellular_component
Unigene8223_All	GO:0004842	ubiquitin-protein ligase activity	molecular_function
Unigene8223_All	GO:0016567	protein ubiquitination	biological_process
Unigene311_All	GO:0015031	protein transport	biological_process
Unigene9658_All	GO:0003840	gamma-glutamyltransferase activity	molecular_function
Unigene289_All	GO:0004222	metalloendopeptidase activity	molecular_function
Unigene289_All	GO:0005524	ATP binding	molecular_function
Unigene289_All	GO:0006508	proteolysis	biological_process
Unigene289_All	GO:0000166	nucleotide binding	molecular_function
Unigene289_All	GO:0017111	nucleoside-triphosphatase activity	molecular_function
Unigene289_All	GO:0016020	membrane	cellular_component
Unigene289_All	GO:0030163	protein catabolic process	biological_process
Unigene289_All	GO:0008270	zinc ion binding	molecular_function
Unigene289_All	GO:0016021	integral to membrane	cellular_component
Unigene4041_All	GO:0003723	RNA binding	molecular_function
Unigene4041_All	GO:0005515	protein binding	molecular_function
Unigene4041_All	GO:0005634	nucleus	cellular_component
Unigene4041_All	GO:0042255	ribosome assembly	biological_process
Unigene8429_All	GO:0005488	binding	molecular_function
Unigene1718_All	GO:0005488	binding	molecular_function
Unigene1718_All	GO:0006810	transport	biological_process
Unigene1718_All	GO:0016020	membrane	cellular_component
Unigene10161_All	GO:0004414	homoserine O-acetyltransferase activity	molecular_function
Unigene10161_All	GO:0009086	methionine biosynthetic process	biological_process
Unigene10161_All	GO:0005737	cytoplasm	cellular_component
Unigene10161_All	GO:0016413	O-acetyltransferase activity	molecular_function
Unigene25113_All	GO:0004491	methylmalonate-semialdehyde dehydrogenase (acylating) activity	molecular_function
Unigene25113_All	GO:0006573	valine metabolic process	biological_process
Unigene25113_All	GO:0008152	metabolic process	biological_process
Unigene25113_All	GO:0016491	oxidoreductase activity	molecular_function
Unigene2584_All	GO:0005093	Rab GDP-dissociation inhibitor activity	molecular_function
Unigene2584_All	GO:0015031	protein transport	biological_process
Unigene2584_All	GO:0043087	regulation of GTPase activity	biological_process
Unigene1677_All	GO:0005488	binding	molecular_function
Unigene1677_All	GO:0006810	transport	biological_process
Unigene1677_All	GO:0016020	membrane	cellular_component
Unigene4855_All	GO:0015031	protein transport	biological_process
Unigene6957_All	GO:0003700	transcription factor activity	molecular_function
Unigene6957_All	GO:0005634	nucleus	cellular_component
Unigene6957_All	GO:0006355	regulation of transcription, DNA-dependent	biological_process
Unigene6957_All	GO:0008270	zinc ion binding	molecular_function
Unigene6957_All	GO:0003677	DNA binding	molecular_function
Unigene6957_All	GO:0006350	transcription	biological_process
Unigene6768_All	GO:0003677	DNA binding	molecular_function
Unigene6768_All	GO:0005524	ATP binding	molecular_function
Unigene6768_All	GO:0004553	hydrolase activity, hydrolyzing O-glycosyl compounds	molecular_function
Unigene6768_All	GO:0005975	carbohydrate metabolic process	biological_process
Unigene6768_All	GO:0003676	nucleic acid binding	molecular_function
Unigene6768_All	GO:0004386	helicase activity	molecular_function
Unigene6768_All	GO:0005515	protein binding	molecular_function
Unigene6768_All	GO:0008270	zinc ion binding	molecular_function
Unigene24837_All	GO:0005351	sugar:hydrogen symporter activity	molecular_function
Unigene24837_All	GO:0009401	phosphoenolpyruvate-dependent sugar phosphotransferase system	biological_process
Unigene24837_All	GO:0000145	exocyst	cellular_component
Unigene24837_All	GO:0006904	vesicle docking during exocytosis	biological_process
Unigene24837_All	GO:0015031	protein transport	biological_process
Unigene9271_All	GO:0015078	hydrogen ion transmembrane transporter activity	molecular_function
Unigene9271_All	GO:0016469	proton-transporting two-sector ATPase complex	cellular_component
Unigene9271_All	GO:0003677	DNA binding	molecular_function
Unigene9271_All	GO:0005524	ATP binding	molecular_function
Unigene9271_All	GO:0003676	nucleic acid binding	molecular_function
Unigene9271_All	GO:0004386	helicase activity	molecular_function
Unigene9271_All	GO:0005515	protein binding	molecular_function
Unigene9271_All	GO:0008270	zinc ion binding	molecular_function
Unigene9271_All	GO:0005634	nucleus	cellular_component
Unigene3154_All	GO:0003824	catalytic activity	molecular_function
Unigene3154_All	GO:0006505	GPI anchor metabolic process	biological_process
Unigene3154_All	GO:0006886	intracellular protein transport	biological_process
Unigene3154_All	GO:0016788	hydrolase activity, acting on ester bonds	molecular_function
Unigene3154_All	GO:0031227	intrinsic to endoplasmic reticulum membrane	cellular_component
Unigene5942_All	GO:0003676	nucleic acid binding	molecular_function
Unigene5942_All	GO:0005634	nucleus	cellular_component
Unigene5942_All	GO:0008270	zinc ion binding	molecular_function
Unigene25792_All	GO:0004637	phosphoribosylamine-glycine ligase activity	molecular_function
Unigene25792_All	GO:0009113	purine base biosynthetic process	biological_process
Unigene25792_All	GO:0003824	catalytic activity	molecular_function
Unigene25792_All	GO:0004641	phosphoribosylformylglycinamidine cyclo-ligase activity	molecular_function
Unigene25792_All	GO:0005737	cytoplasm	cellular_component
Unigene25792_All	GO:0006189	de novo' IMP biosynthetic process	biological_process
Unigene25792_All	GO:0005524	ATP binding	molecular_function
Unigene28157_All	GO:0016020	membrane	cellular_component
Unigene28157_All	GO:0005515	protein binding	molecular_function
Unigene28157_All	GO:0016192	vesicle-mediated transport	biological_process
Unigene6743_All	GO:0003676	nucleic acid binding	molecular_function
Unigene6743_All	GO:0005622	intracellular	cellular_component
Unigene6743_All	GO:0008270	zinc ion binding	molecular_function
Unigene26352_All	GO:0000166	nucleotide binding	molecular_function
Unigene26352_All	GO:0017111	nucleoside-triphosphatase activity	molecular_function
Unigene26352_All	GO:0005524	ATP binding	molecular_function
Unigene26352_All	GO:0003677	DNA binding	molecular_function
Unigene26352_All	GO:0005634	nucleus	cellular_component
Unigene26352_All	GO:0006260	DNA replication	biological_process
Unigene26352_All	GO:0003689	DNA clamp loader activity	molecular_function
Unigene26352_All	GO:0005663	DNA replication factor C complex	cellular_component
Unigene6520_All	GO:0003677	DNA binding	molecular_function
Unigene6520_All	GO:0003899	DNA-directed RNA polymerase activity	molecular_function
Unigene6520_All	GO:0006351	transcription, DNA-dependent	biological_process
Unigene24246_All	GO:0003677	DNA binding	molecular_function
Unigene24246_All	GO:0005622	intracellular	cellular_component
Unigene24246_All	GO:0005524	ATP binding	molecular_function
Unigene24246_All	GO:0006259	DNA metabolic process	biological_process
Unigene24246_All	GO:0008094	DNA-dependent ATPase activity	molecular_function
Unigene24246_All	GO:0000166	nucleotide binding	molecular_function
Unigene24246_All	GO:0017111	nucleoside-triphosphatase activity	molecular_function
Unigene24246_All	GO:0005515	protein binding	molecular_function
Unigene24246_All	GO:0005634	nucleus	cellular_component
Unigene24246_All	GO:0007131	meiotic recombination	biological_process
Unigene5281_All	GO:0005216	ion channel activity	molecular_function
Unigene5281_All	GO:0006811	ion transport	biological_process
Unigene5281_All	GO:0016020	membrane	cellular_component
Unigene730_All	GO:0006952	defense response	biological_process
Unigene730_All	GO:0009279	cell outer membrane	cellular_component
Unigene730_All	GO:0003779	actin binding	molecular_function
Unigene730_All	GO:0005543	phospholipid binding	molecular_function
Unigene5953_All	GO:0005509	calcium ion binding	molecular_function
Unigene5953_All	GO:0005544	calcium-dependent phospholipid binding	molecular_function
Unigene5953_All	GO:0005515	protein binding	molecular_function
Unigene5953_All	GO:0007154	cell communication	biological_process
Unigene5953_All	GO:0035091	phosphoinositide binding	molecular_function
Unigene21918_All	GO:0007067	mitosis	biological_process
Unigene27832_All	GO:0004222	metalloendopeptidase activity	molecular_function
Unigene27832_All	GO:0006508	proteolysis	biological_process
Unigene27832_All	GO:0008237	metallopeptidase activity	molecular_function
Unigene27832_All	GO:0008270	zinc ion binding	molecular_function
Unigene2411_All	GO:0003935	GTP cyclohydrolase II activity	molecular_function
Unigene2411_All	GO:0009231	riboflavin biosynthetic process	biological_process
Unigene5367_All	GO:0006605	protein targeting	biological_process
Unigene5367_All	GO:0006886	intracellular protein transport	biological_process
Unigene5367_All	GO:0016020	membrane	cellular_component
Unigene5367_All	GO:0015031	protein transport	biological_process
Unigene5367_All	GO:0015450	P-P-bond-hydrolysis-driven protein transmembrane transporter activity	molecular_function
Unigene25079_All	GO:0006520	amino acid metabolic process	biological_process
Unigene25079_All	GO:0016829	lyase activity	molecular_function
Unigene25079_All	GO:0004375	glycine dehydrogenase (decarboxylating) activity	molecular_function
Unigene25079_All	GO:0006544	glycine metabolic process	biological_process
Unigene3021_All	GO:0019787	small conjugating protein ligase activity	molecular_function
Unigene3021_All	GO:0043687	post-translational protein modification	biological_process
Unigene3021_All	GO:0051246	regulation of protein metabolic process	biological_process
Unigene2256_All	GO:0008440	inositol trisphosphate 3-kinase activity	molecular_function
Unigene1143_All	GO:0005097	Rab GTPase activator activity	molecular_function
Unigene1143_All	GO:0005622	intracellular	cellular_component
Unigene1143_All	GO:0032313	regulation of Rab GTPase activity	biological_process
Unigene28120_All	GO:0000287	magnesium ion binding	molecular_function
Unigene28120_All	GO:0004427	inorganic diphosphatase activity	molecular_function
Unigene28120_All	GO:0005737	cytoplasm	cellular_component
Unigene28120_All	GO:0006796	phosphate metabolic process	biological_process
Unigene8385_All	GO:0045454	cell redox homeostasis	biological_process
Unigene23937_All	GO:0003676	nucleic acid binding	molecular_function
Unigene112_All	GO:0003677	DNA binding	molecular_function
Unigene112_All	GO:0005524	ATP binding	molecular_function
Unigene112_All	GO:0006270	DNA replication initiation	biological_process
Unigene112_All	GO:0008094	DNA-dependent ATPase activity	molecular_function
Unigene112_All	GO:0005634	nucleus	cellular_component
Unigene9670_All	GO:0004842	ubiquitin-protein ligase activity	molecular_function
Unigene9670_All	GO:0005622	intracellular	cellular_component
Unigene9670_All	GO:0006464	protein modification process	biological_process
Unigene9670_All	GO:0006512	ubiquitin cycle	biological_process
Unigene9670_All	GO:0005737	cytoplasm	cellular_component
Unigene9670_All	GO:0051028	mRNA transport	biological_process
Unigene9670_All	GO:0005488	binding	molecular_function
Unigene3925_All	GO:0008270	zinc ion binding	molecular_function
Unigene3925_All	GO:0016491	oxidoreductase activity	molecular_function
Unigene3925_All	GO:0003824	catalytic activity	molecular_function
Unigene3925_All	GO:0005488	binding	molecular_function
Unigene3925_All	GO:0008152	metabolic process	biological_process
Unigene4660_All	GO:0003677	DNA binding	molecular_function
Unigene4660_All	GO:0003899	DNA-directed RNA polymerase activity	molecular_function
Unigene4660_All	GO:0006350	transcription	biological_process
Unigene4660_All	GO:0046983	protein dimerization activity	molecular_function
Unigene9460_All	GO:0003735	structural constituent of ribosome	molecular_function
Unigene9460_All	GO:0005622	intracellular	cellular_component
Unigene9460_All	GO:0005840	ribosome	cellular_component
Unigene9460_All	GO:0006412	translation	biological_process
Unigene9460_All	GO:0015935	small ribosomal subunit	cellular_component
Unigene10770_All	GO:0005856	cytoskeleton	cellular_component
Unigene10770_All	GO:0030041	actin filament polymerization	biological_process
Unigene4466_All	GO:0008152	metabolic process	biological_process
Unigene4466_All	GO:0016491	oxidoreductase activity	molecular_function
Unigene4466_All	GO:0003824	catalytic activity	molecular_function
Unigene4466_All	GO:0005488	binding	molecular_function
Unigene9323_All	GO:0008152	metabolic process	biological_process
Unigene9323_All	GO:0016787	hydrolase activity	molecular_function
Unigene9323_All	GO:0005524	ATP binding	molecular_function
Unigene9323_All	GO:0006810	transport	biological_process
Unigene9323_All	GO:0015662	ATPase activity, coupled to transmembrane movement of ions, phosphorylative mechanism	molecular_function
Unigene9323_All	GO:0016020	membrane	cellular_component
Unigene9323_All	GO:0003824	catalytic activity	molecular_function
Unigene9323_All	GO:0006812	cation transport	biological_process
Unigene9323_All	GO:0016021	integral to membrane	cellular_component
Unigene9323_All	GO:0016887	ATPase activity	molecular_function
Unigene9323_All	GO:0016820	hydrolase activity, acting on acid anhydrides, catalyzing transmembrane movement of substances	molecular_function
Unigene10974_All	GO:0016491	oxidoreductase activity	molecular_function
Unigene10656_All	GO:0004748	ribonucleoside-diphosphate reductase activity	molecular_function
Unigene10656_All	GO:0009186	deoxyribonucleoside diphosphate metabolic process	biological_process
Unigene10656_All	GO:0016491	oxidoreductase activity	molecular_function
Unigene10656_All	GO:0046914	transition metal ion binding	molecular_function
Unigene21223_All	GO:0004748	ribonucleoside-diphosphate reductase activity	molecular_function
Unigene21223_All	GO:0009186	deoxyribonucleoside diphosphate metabolic process	biological_process
Unigene21223_All	GO:0016491	oxidoreductase activity	molecular_function
Unigene21223_All	GO:0046914	transition metal ion binding	molecular_function
Unigene8753_All	GO:0015986	ATP synthesis coupled proton transport	biological_process
Unigene8753_All	GO:0016469	proton-transporting two-sector ATPase complex	cellular_component
Unigene8753_All	GO:0046933	hydrogen ion transporting ATP synthase activity, rotational mechanism	molecular_function
Unigene8753_All	GO:0046961	hydrogen ion transporting ATPase activity, rotational mechanism	molecular_function
Unigene22750_All	GO:0004357	glutamate-cysteine ligase activity	molecular_function
Unigene22750_All	GO:0006750	glutathione biosynthetic process	biological_process
Unigene22207_All	GO:0006914	autophagy	biological_process
Unigene10654_All	GO:0007242	intracellular signaling cascade	biological_process
Unigene10654_All	GO:0016020	membrane	cellular_component
Unigene10654_All	GO:0007242	intracellular signaling cascade	biological_process
Unigene10654_All	GO:0016020	membrane	cellular_component
Unigene23674_All	GO:0003700	transcription factor activity	molecular_function
Unigene23674_All	GO:0005634	nucleus	cellular_component
Unigene23674_All	GO:0006355	regulation of transcription, DNA-dependent	biological_process
Unigene23674_All	GO:0043565	sequence-specific DNA binding	molecular_function
Unigene712_All	GO:0003824	catalytic activity	molecular_function
Unigene712_All	GO:0006541	glutamine metabolic process	biological_process
Unigene712_All	GO:0004086	carbamoyl-phosphate synthase activity	molecular_function
Unigene712_All	GO:0006807	nitrogen compound metabolic process	biological_process
Unigene712_All	GO:0009058	biosynthetic process	biological_process
Unigene2269_All	GO:0004373	glycogen (starch) synthase activity	molecular_function
Unigene2269_All	GO:0005978	glycogen biosynthetic process	biological_process
Unigene6983_All	GO:0003723	RNA binding	molecular_function
Unigene15719_All	GO:0003723	RNA binding	molecular_function
Unigene15719_All	GO:0006396	RNA processing	biological_process
Unigene15719_All	GO:0003676	nucleic acid binding	molecular_function
Unigene709_All	GO:0016787	hydrolase activity	molecular_function
Unigene709_All	GO:0004721	phosphoprotein phosphatase activity	molecular_function
Unigene709_All	GO:0005634	nucleus	cellular_component
Unigene709_All	GO:0005737	cytoplasm	cellular_component
Unigene709_All	GO:0006470	protein amino acid dephosphorylation	biological_process
Unigene6578_All	GO:0004672	protein kinase activity	molecular_function
Unigene6578_All	GO:0005524	ATP binding	molecular_function
Unigene6578_All	GO:0006468	protein amino acid phosphorylation	biological_process
Unigene6578_All	GO:0004674	protein serine/threonine kinase activity	molecular_function
Unigene6578_All	GO:0004713	protein-tyrosine kinase activity	molecular_function
Unigene5746_All	GO:0003700	transcription factor activity	molecular_function
Unigene5746_All	GO:0005634	nucleus	cellular_component
Unigene5746_All	GO:0006355	regulation of transcription, DNA-dependent	biological_process
Unigene5746_All	GO:0043565	sequence-specific DNA binding	molecular_function
Unigene25071_All	GO:0000785	chromatin	cellular_component
Unigene25071_All	GO:0003682	chromatin binding	molecular_function
Unigene25071_All	GO:0005634	nucleus	cellular_component
Unigene25071_All	GO:0006333	chromatin assembly or disassembly	biological_process
Unigene25071_All	GO:0005524	ATP binding	molecular_function
Unigene25071_All	GO:0016887	ATPase activity	molecular_function
Unigene25071_All	GO:0000166	nucleotide binding	molecular_function
Unigene25071_All	GO:0017111	nucleoside-triphosphatase activity	molecular_function
Unigene25071_All	GO:0005488	binding	molecular_function
Unigene6797_All	GO:0006118	electron transport	biological_process
Unigene6797_All	GO:0009055	electron carrier activity	molecular_function
Unigene6797_All	GO:0050660	FAD binding	molecular_function
Unigene10751_All	GO:0004607	phosphatidylcholine-sterol O-acyltransferase activity	molecular_function
Unigene10751_All	GO:0006629	lipid metabolic process	biological_process
Unigene6821_All	GO:0005509	calcium ion binding	molecular_function
Unigene2871_All	GO:0004672	protein kinase activity	molecular_function
Unigene2871_All	GO:0005524	ATP binding	molecular_function
Unigene2871_All	GO:0006468	protein amino acid phosphorylation	biological_process
Unigene2871_All	GO:0004713	protein-tyrosine kinase activity	molecular_function
Unigene2871_All	GO:0004674	protein serine/threonine kinase activity	molecular_function
Unigene2871_All	GO:0004707	MAP kinase activity	molecular_function
Unigene4608_All	GO:0005524	ATP binding	molecular_function
Unigene4608_All	GO:0006810	transport	biological_process
Unigene4608_All	GO:0015662	ATPase activity, coupled to transmembrane movement of ions, phosphorylative mechanism	molecular_function
Unigene4608_All	GO:0016020	membrane	cellular_component
Unigene4608_All	GO:0003824	catalytic activity	molecular_function
Unigene4608_All	GO:0008152	metabolic process	biological_process
Unigene4608_All	GO:0000287	magnesium ion binding	molecular_function
Unigene4608_All	GO:0004012	phospholipid-translocating ATPase activity	molecular_function
Unigene4608_All	GO:0015914	phospholipid transport	biological_process
Unigene4608_All	GO:0016021	integral to membrane	cellular_component
Unigene4825_All	GO:0006629	lipid metabolic process	biological_process
Unigene10668_All	GO:0004342	glucosamine-6-phosphate deaminase activity	molecular_function
Unigene10668_All	GO:0006044	N-acetylglucosamine metabolic process	biological_process
Unigene10668_All	GO:0005975	carbohydrate metabolic process	biological_process
Unigene5546_All	GO:0016831	carboxy-lyase activity	molecular_function
Unigene5546_All	GO:0019752	carboxylic acid metabolic process	biological_process
Unigene5546_All	GO:0030170	pyridoxal phosphate binding	molecular_function
Unigene5546_All	GO:0006519	amino acid and derivative metabolic process	biological_process
Unigene7023_All	GO:0000166	nucleotide binding	molecular_function
Unigene7023_All	GO:0017111	nucleoside-triphosphatase activity	molecular_function
Unigene7023_All	GO:0005524	ATP binding	molecular_function
Unigene7023_All	GO:0005488	binding	molecular_function
Unigene7023_All	GO:0005515	protein binding	molecular_function
Unigene7023_All	GO:0005777	peroxisome	cellular_component
Unigene7023_All	GO:0007031	peroxisome organization and biogenesis	biological_process
Unigene8547_All	GO:0005525	GTP binding	molecular_function
Unigene8547_All	GO:0007264	small GTPase mediated signal transduction	biological_process
Unigene8547_All	GO:0005622	intracellular	cellular_component
Unigene8547_All	GO:0015031	protein transport	biological_process
Unigene2370_All	GO:0005976	polysaccharide metabolic process	biological_process
Unigene2370_All	GO:0008928	mannose-1-phosphate guanylyltransferase (GDP) activity	molecular_function
Unigene2370_All	GO:0009058	biosynthetic process	biological_process
Unigene2370_All	GO:0016779	nucleotidyltransferase activity	molecular_function
Unigene315_All	GO:0004871	signal transducer activity	molecular_function
Unigene315_All	GO:0007186	G-protein coupled receptor protein signaling pathway	biological_process
Unigene315_All	GO:0019001	guanyl nucleotide binding	molecular_function
Unigene315_All	GO:0007165	signal transduction	biological_process
Unigene24080_All	GO:0020037	heme binding	molecular_function
Unigene24080_All	GO:0046914	transition metal ion binding	molecular_function
Unigene24080_All	GO:0006118	electron transport	biological_process
Unigene24080_All	GO:0016491	oxidoreductase activity	molecular_function
Unigene24080_All	GO:0000104	succinate dehydrogenase activity	molecular_function
Unigene7410_All	GO:0004237	membrane dipeptidase activity	molecular_function
Unigene7410_All	GO:0006508	proteolysis	biological_process
Unigene7410_All	GO:0008239	dipeptidyl-peptidase activity	molecular_function
Unigene19736_All	GO:0006364	rRNA processing	biological_process
Unigene19736_All	GO:0032040	small subunit processome	cellular_component
Unigene125_All	GO:0004612	phosphoenolpyruvate carboxykinase (ATP) activity	molecular_function
Unigene125_All	GO:0005524	ATP binding	molecular_function
Unigene125_All	GO:0006094	gluconeogenesis	biological_process
Unigene125_All	GO:0004611	phosphoenolpyruvate carboxykinase activity	molecular_function
Unigene125_All	GO:0017076	purine nucleotide binding	molecular_function
Unigene24222_All	GO:0004672	protein kinase activity	molecular_function
Unigene24222_All	GO:0005524	ATP binding	molecular_function
Unigene24222_All	GO:0006468	protein amino acid phosphorylation	biological_process
Unigene24222_All	GO:0004713	protein-tyrosine kinase activity	molecular_function
Unigene24222_All	GO:0004674	protein serine/threonine kinase activity	molecular_function
Unigene7218_All	GO:0016787	hydrolase activity	molecular_function
Unigene1560_All	GO:0005525	GTP binding	molecular_function
Unigene1560_All	GO:0007264	small GTPase mediated signal transduction	biological_process
Unigene1560_All	GO:0005524	ATP binding	molecular_function
Unigene1560_All	GO:0005622	intracellular	cellular_component
Unigene1560_All	GO:0006355	regulation of transcription, DNA-dependent	biological_process
Unigene1560_All	GO:0008134	transcription factor binding	molecular_function
Unigene1560_All	GO:0015031	protein transport	biological_process
Unigene27153_All	GO:0003677	DNA binding	molecular_function
Unigene27153_All	GO:0005524	ATP binding	molecular_function
Unigene5152_All	GO:0005488	binding	molecular_function
Unigene5152_All	GO:0006810	transport	biological_process
Unigene5152_All	GO:0016020	membrane	cellular_component
Unigene5152_All	GO:0005215	transporter activity	molecular_function
Unigene5152_All	GO:0005743	mitochondrial inner membrane	cellular_component
Unigene25302_All	GO:0005199	structural constituent of cell wall	molecular_function
Unigene25302_All	GO:0005618	cell wall	cellular_component
Unigene25302_All	GO:0005199	structural constituent of cell wall	molecular_function
Unigene25302_All	GO:0005618	cell wall	cellular_component
Unigene28121_All	GO:0005199	structural constituent of cell wall	molecular_function
Unigene28121_All	GO:0005618	cell wall	cellular_component
Unigene10163_All	GO:0004645	phosphorylase activity	molecular_function
Unigene10163_All	GO:0005975	carbohydrate metabolic process	biological_process
Unigene10163_All	GO:0030170	pyridoxal phosphate binding	molecular_function
Unigene7419_All	GO:0004672	protein kinase activity	molecular_function
Unigene7419_All	GO:0005524	ATP binding	molecular_function
Unigene7419_All	GO:0006468	protein amino acid phosphorylation	biological_process
Unigene7419_All	GO:0004713	protein-tyrosine kinase activity	molecular_function
Unigene7419_All	GO:0004674	protein serine/threonine kinase activity	molecular_function
Unigene4493_All	GO:0004190	aspartic-type endopeptidase activity	molecular_function
Unigene4493_All	GO:0006508	proteolysis	biological_process
Unigene4493_All	GO:0003700	transcription factor activity	molecular_function
Unigene4493_All	GO:0005634	nucleus	cellular_component
Unigene4493_All	GO:0006355	regulation of transcription, DNA-dependent	biological_process
Unigene4493_All	GO:0003676	nucleic acid binding	molecular_function
Unigene4493_All	GO:0005622	intracellular	cellular_component
Unigene4493_All	GO:0008270	zinc ion binding	molecular_function
Unigene23579_All	GO:0016491	oxidoreductase activity	molecular_function
Unigene24189_All	GO:0004497	monooxygenase activity	molecular_function
Unigene24189_All	GO:0005506	iron ion binding	molecular_function
Unigene24189_All	GO:0006118	electron transport	biological_process
Unigene24189_All	GO:0020037	heme binding	molecular_function
Unigene24746_All	GO:0005524	ATP binding	molecular_function
Unigene24746_All	GO:0006810	transport	biological_process
Unigene24746_All	GO:0016021	integral to membrane	cellular_component
Unigene24746_All	GO:0042626	ATPase activity, coupled to transmembrane movement of substances	molecular_function
Unigene24746_All	GO:0004553	hydrolase activity, hydrolyzing O-glycosyl compounds	molecular_function
Unigene24746_All	GO:0005975	carbohydrate metabolic process	biological_process
Unigene24746_All	GO:0030246	carbohydrate binding	molecular_function
Unigene24746_All	GO:0016887	ATPase activity	molecular_function
Unigene24746_All	GO:0000166	nucleotide binding	molecular_function
Unigene24746_All	GO:0017111	nucleoside-triphosphatase activity	molecular_function
Unigene2970_All	GO:0004497	monooxygenase activity	molecular_function
Unigene2970_All	GO:0005506	iron ion binding	molecular_function
Unigene2970_All	GO:0006118	electron transport	biological_process
Unigene2970_All	GO:0020037	heme binding	molecular_function
Unigene10219_All	GO:0004571	mannosyl-oligosaccharide 1,2-alpha-mannosidase activity	molecular_function
Unigene10219_All	GO:0005509	calcium ion binding	molecular_function
Unigene10219_All	GO:0016020	membrane	cellular_component
Unigene9601_All	GO:0003824	catalytic activity	molecular_function
Unigene9601_All	GO:0006725	aromatic compound metabolic process	biological_process
Unigene9601_All	GO:0008198	ferrous iron binding	molecular_function
Unigene3773_All	GO:0009116	nucleoside metabolic process	biological_process
Unigene3773_All	GO:0016740	transferase activity	molecular_function
Unigene3773_All	GO:0003999	adenine phosphoribosyltransferase activity	molecular_function
Unigene3773_All	GO:0006168	adenine salvage	biological_process
Unigene22070_All	GO:0004601	peroxidase activity	molecular_function
Unigene22070_All	GO:0006118	electron transport	biological_process
Unigene22070_All	GO:0006979	response to oxidative stress	biological_process
Unigene22070_All	GO:0020037	heme binding	molecular_function
Unigene1782_All	GO:0003735	structural constituent of ribosome	molecular_function
Unigene1782_All	GO:0005622	intracellular	cellular_component
Unigene1782_All	GO:0005840	ribosome	cellular_component
Unigene1782_All	GO:0006412	translation	biological_process
Unigene1702_All	GO:0004175	endopeptidase activity	molecular_function
Unigene1702_All	GO:0005839	proteasome core complex	cellular_component
Unigene1702_All	GO:0006511	ubiquitin-dependent protein catabolic process	biological_process
Unigene1702_All	GO:0004298	threonine endopeptidase activity	molecular_function
Unigene24745_All	GO:0003676	nucleic acid binding	molecular_function
Unigene24745_All	GO:0008168	methyltransferase activity	molecular_function
Unigene24745_All	GO:0032259	methylation	biological_process
Unigene1892_All	GO:0005375	copper ion transmembrane transporter activity	molecular_function
Unigene1892_All	GO:0006825	copper ion transport	biological_process
Unigene1892_All	GO:0016021	integral to membrane	cellular_component
Unigene9214_All	GO:0005515	protein binding	molecular_function
Unigene6187_All	GO:0004163	diphosphomevalonate decarboxylase activity	molecular_function
Unigene6187_All	GO:0008299	isoprenoid biosynthetic process	biological_process
Unigene6187_All	GO:0005524	ATP binding	molecular_function
Unigene6187_All	GO:0016301	kinase activity	molecular_function
Unigene6187_All	GO:0016310	phosphorylation	biological_process
Unigene4739_All	GO:0016831	carboxy-lyase activity	molecular_function
Unigene4739_All	GO:0019752	carboxylic acid metabolic process	biological_process
Unigene4739_All	GO:0030170	pyridoxal phosphate binding	molecular_function
Unigene6507_All	GO:0005524	ATP binding	molecular_function
Unigene6507_All	GO:0005622	intracellular	cellular_component
Unigene6507_All	GO:0006810	transport	biological_process
Unigene6507_All	GO:0000166	nucleotide binding	molecular_function
Unigene6767_All	GO:0000166	nucleotide binding	molecular_function
Unigene6767_All	GO:0004824	lysine-tRNA ligase activity	molecular_function
Unigene6767_All	GO:0005524	ATP binding	molecular_function
Unigene6767_All	GO:0005737	cytoplasm	cellular_component
Unigene6767_All	GO:0006412	translation	biological_process
Unigene6767_All	GO:0006430	lysyl-tRNA aminoacylation	biological_process
Unigene6767_All	GO:0004812	aminoacyl-tRNA ligase activity	molecular_function
Unigene6767_All	GO:0006418	tRNA aminoacylation for protein translation	biological_process
Unigene6767_All	GO:0003676	nucleic acid binding	molecular_function
Unigene314_All	GO:0005515	protein binding	molecular_function
Unigene314_All	GO:0008270	zinc ion binding	molecular_function
Unigene27602_All	GO:0006885	regulation of pH	biological_process
Unigene27602_All	GO:0015299	solute:hydrogen antiporter activity	molecular_function
Unigene27602_All	GO:0016021	integral to membrane	cellular_component
Unigene8263_All	GO:0003676	nucleic acid binding	molecular_function
Unigene8263_All	GO:0005634	nucleus	cellular_component
Unigene1622_All	GO:0007165	signal transduction	biological_process
Unigene1622_All	GO:0007242	intracellular signaling cascade	biological_process
Unigene1622_All	GO:0009190	cyclic nucleotide biosynthetic process	biological_process
Unigene1622_All	GO:0016849	phosphorus-oxygen lyase activity	molecular_function
Unigene1622_All	GO:0005515	protein binding	molecular_function
Unigene1622_All	GO:0003824	catalytic activity	molecular_function
Unigene8020_All	GO:0004474	malate synthase activity	molecular_function
Unigene8020_All	GO:0006097	glyoxylate cycle	biological_process
Unigene8020_All	GO:0003824	catalytic activity	molecular_function
Unigene22563_All	GO:0005509	calcium ion binding	molecular_function
Unigene22563_All	GO:0000166	nucleotide binding	molecular_function
Unigene22563_All	GO:0017111	nucleoside-triphosphatase activity	molecular_function
Unigene22563_All	GO:0005524	ATP binding	molecular_function
Unigene27274_All	GO:0003676	nucleic acid binding	molecular_function
Unigene27274_All	GO:0005622	intracellular	cellular_component
Unigene27274_All	GO:0005488	binding	molecular_function
Unigene7256_All	GO:0016787	hydrolase activity	molecular_function
Unigene7256_All	GO:0006397	mRNA processing	biological_process
Unigene7256_All	GO:0016788	hydrolase activity, acting on ester bonds	molecular_function
Unigene4981_All	GO:0005515	protein binding	molecular_function
Unigene21594_All	GO:0016491	oxidoreductase activity	molecular_function
Unigene21594_All	GO:0005507	copper ion binding	molecular_function
Unigene6992_All	GO:0008610	lipid biosynthetic process	biological_process
Unigene6992_All	GO:0008825	cyclopropane-fatty-acyl-phospholipid synthase activity	molecular_function
Unigene8431_All	GO:0003824	catalytic activity	molecular_function
Unigene8431_All	GO:0005524	ATP binding	molecular_function
Unigene8431_All	GO:0006003	fructose 2,6-bisphosphate metabolic process	biological_process
Unigene5128_All	GO:0015031	protein transport	biological_process
Unigene9605_All	GO:0005515	protein binding	molecular_function
Unigene9605_All	GO:0006886	intracellular protein transport	biological_process
Unigene9605_All	GO:0006888	ER to Golgi vesicle-mediated transport	biological_process
Unigene9605_All	GO:0008270	zinc ion binding	molecular_function
Unigene9605_All	GO:0030127	COPII vesicle coat	cellular_component
Unigene27602_All	GO:0006885	regulation of pH	biological_process
Unigene27602_All	GO:0015299	solute:hydrogen antiporter activity	molecular_function
Unigene27602_All	GO:0016021	integral to membrane	cellular_component
Unigene20253_All	GO:0005215	transporter activity	molecular_function
Unigene20253_All	GO:0006810	transport	biological_process
Unigene20253_All	GO:0016021	integral to membrane	cellular_component
Unigene6911_All	GO:0005215	transporter activity	molecular_function
Unigene6911_All	GO:0006810	transport	biological_process
Unigene6911_All	GO:0016021	integral to membrane	cellular_component
Unigene1165_All	GO:0003735	structural constituent of ribosome	molecular_function
Unigene1165_All	GO:0005622	intracellular	cellular_component
Unigene1165_All	GO:0005840	ribosome	cellular_component
Unigene1165_All	GO:0006412	translation	biological_process
Unigene2614_All	GO:0020037	heme binding	molecular_function
Unigene14223_All	GO:0004672	protein kinase activity	molecular_function
Unigene14223_All	GO:0005524	ATP binding	molecular_function
Unigene14223_All	GO:0006468	protein amino acid phosphorylation	biological_process
Unigene14223_All	GO:0004713	protein-tyrosine kinase activity	molecular_function
Unigene14223_All	GO:0004674	protein serine/threonine kinase activity	molecular_function
Unigene2418_All	GO:0005524	ATP binding	molecular_function
Unigene2418_All	GO:0006810	transport	biological_process
Unigene2418_All	GO:0016021	integral to membrane	cellular_component
Unigene2418_All	GO:0042626	ATPase activity, coupled to transmembrane movement of substances	molecular_function
Unigene2418_All	GO:0016887	ATPase activity	molecular_function
Unigene2418_All	GO:0000166	nucleotide binding	molecular_function
Unigene2418_All	GO:0017111	nucleoside-triphosphatase activity	molecular_function
Unigene9218_All	GO:0005515	protein binding	molecular_function
Unigene9218_All	GO:0008270	zinc ion binding	molecular_function
Unigene27004_All	GO:0003824	catalytic activity	molecular_function
Unigene27004_All	GO:0008152	metabolic process	biological_process
Unigene13504_All	GO:0004553	hydrolase activity, hydrolyzing O-glycosyl compounds	molecular_function
Unigene13504_All	GO:0005975	carbohydrate metabolic process	biological_process
Unigene9227_All	GO:0008152	metabolic process	biological_process
Unigene9227_All	GO:0005529	sugar binding	molecular_function
Unigene9227_All	GO:0005975	carbohydrate metabolic process	biological_process
Unigene9227_All	GO:0004360	glutamine-fructose-6-phosphate transaminase (isomerizing) activity	molecular_function
Unigene9227_All	GO:0005737	cytoplasm	cellular_component
Unigene9227_All	GO:0016051	carbohydrate biosynthetic process	biological_process
Unigene17471_All	GO:0016491	oxidoreductase activity	molecular_function
Unigene17471_All	GO:0005507	copper ion binding	molecular_function
Unigene6277_All	GO:0046907	intracellular transport	biological_process
Unigene25339_All	GO:0006520	amino acid metabolic process	biological_process
Unigene25339_All	GO:0030170	pyridoxal phosphate binding	molecular_function
Unigene9669_All	GO:0004100	chitin synthase activity	molecular_function
Unigene9669_All	GO:0006031	chitin biosynthetic process	biological_process
Unigene23579_All	GO:0016491	oxidoreductase activity	molecular_function
Unigene15172_All	GO:0005515	protein binding	molecular_function
Unigene15172_All	GO:0005524	ATP binding	molecular_function
Unigene15172_All	GO:0044267	cellular protein metabolic process	biological_process
Unigene15172_All	GO:0006457	protein folding	biological_process
Unigene15172_All	GO:0051082	unfolded protein binding	molecular_function
Unigene10478_All	GO:0003755	peptidyl-prolyl cis-trans isomerase activity	molecular_function
Unigene10478_All	GO:0006457	protein folding	biological_process
Unigene803_All	GO:0008299	isoprenoid biosynthetic process	biological_process
Unigene419_All	GO:0003676	nucleic acid binding	molecular_function
Unigene419_All	GO:0008270	zinc ion binding	molecular_function
Unigene395_All	GO:0016491	oxidoreductase activity	molecular_function
Unigene395_All	GO:0006629	lipid metabolic process	biological_process
Unigene395_All	GO:0016020	membrane	cellular_component
Unigene395_All	GO:0016717	oxidoreductase activity, acting on paired donors, with oxidation of a pair of donors resulting in the reduction of molecular oxygen to two molecules of water	molecular_function
Unigene7226_All	GO:0008612	peptidyl-lysine modification to hypusine	biological_process
Unigene11045_All	GO:0005086	ARF guanyl-nucleotide exchange factor activity	molecular_function
Unigene11045_All	GO:0005622	intracellular	cellular_component
[truncated: 46,592 more rows]
