# Supplementary material for: Deep Insight into the Ganoderma lucidum by Comprehensive Analysis of Its Transcriptome
Source: PLoS One. 2012 Aug 27;7(8):e44031. doi: 10.1371/journal.pone.0044031 (PMC3428325; doi:10.1371/journal.pone.0044031)
Supplement: Table S2 — Unigenes annotated by KEGG. From the transcriptome, 1,396 unigenes were annotated using the LCSPP database and were classified into 112 categories. These pathways were further grouped into 16 broader metabolic pathway classes. (XLS) [file pone.0044031.s005.xls]

## Sheet: Pathways
KEGG pathway	Number of unigenes	Unigene_ID
Aminoacyl-tRNA biosynthesis	35	Unigene2369_All;Unigene5203_All;Unigene24141_All;Unigene10676_All;Unigene6767_All;Unigene9546_All;Unigene219_All;Unigene6813_All;Unigene5484_All;Unigene3969_All;Unigene2423_All;Unigene9744_All;Unigene6636_All;Unigene24593_All;Unigene23758_All;Unigene6194_All;Unigene10660_All;Unigene6847_All;Unigene6827_All;Unigene8432_All;Unigene5202_All;Unigene27071_All;Unigene10194_All;Unigene92_All;Unigene2444…
Caprolactam degradation	9	Unigene9654_All;Unigene20193_All;Unigene10476_All;Unigene3981_All;Unigene15888_All;Unigene22610_All;Unigene23737_All;Unigene24721_All;Unigene8515_All
Sulfur metabolism	10	Unigene5196_All;Unigene24937_All;Unigene2107_All;Unigene13723_All;Unigene10661_All;Unigene24706_All;Unigene3762_All;Unigene25390_All;Unigene2254_All;Unigene2666_All
Nitrogen metabolism	16	Unigene8954_All;Unigene11116_All;Unigene28135_All;Unigene27677_All;Unigene4070_All;Unigene19_All;Unigene9424_All;Unigene3939_All;Unigene7186_All;Unigene15370_All;Unigene28183_All;Unigene7998_All;Unigene2274_All;Unigene7731_All;Unigene11224_All;Unigene24894_All
Terpenoid biosynthesis	5	Unigene111_All;Unigene2082_All;Unigene9721_All;Unigene27076_All;Unigene5606_All
Porphyrin and chlorophyll metabolism	35	Unigene2369_All;Unigene1598_All;Unigene26999_All;Unigene5074_All;Unigene380_All;Unigene2925_All;Unigene2276_All;Unigene3714_All;Unigene9654_All;Unigene9245_All;Unigene27837_All;Unigene11063_All;Unigene20193_All;Unigene17535_All;Unigene4969_All;Unigene10424_All;Unigene4657_All;Unigene24983_All;Unigene7405_All;Unigene23241_All;Unigene13689_All;Unigene3951_All;Unigene27133_All;Unigene27543_All;Unige…
Folate biosynthesis	44	Unigene4140_All;Unigene22958_All;Unigene9240_All;Unigene7744_All;Unigene9725_All;Unigene25000_All;Unigene8946_All;Unigene27382_All;Unigene25402_All;Unigene5178_All;Unigene8993_All;Unigene16409_All;Unigene24324_All;Unigene26624_All;Unigene20241_All;Unigene19826_All;Unigene21314_All;Unigene24861_All;Unigene19483_All;Unigene3734_All;Unigene2541_All;Unigene25462_All;Unigene9661_All;Unigene4817_All;Un…
Pantothenate and CoA biosynthesis	17	Unigene5889_All;Unigene18268_All;Unigene8549_All;Unigene6997_All;Unigene28138_All;Unigene27952_All;Unigene9632_All;Unigene7040_All;Unigene13278_All;Unigene11063_All;Unigene27942_All;Unigene464_All;Unigene9234_All;Unigene7383_All;Unigene11648_All;Unigene2754_All;Unigene9232_All
Nicotinate and nicotinamide metabolism	65	Unigene7419_All;Unigene2887_All;Unigene16473_All;Unigene5074_All;Unigene652_All;Unigene251_All;Unigene6766_All;Unigene8462_All;Unigene4613_All;Unigene24222_All;Unigene2090_All;Unigene5195_All;Unigene6712_All;Unigene23391_All;Unigene25014_All;Unigene17324_All;Unigene356_All;Unigene24786_All;Unigene21419_All;Unigene1_All;Unigene2492_All;Unigene28210_All;Unigene2360_All;Unigene12969_All;Unigene3148_…
Vitamin B6 metabolism	20	Unigene5074_All;Unigene11914_All;Unigene785_All;Unigene15013_All;Unigene25813_All;Unigene7398_All;Unigene16599_All;Unigene4673_All;Unigene24996_All;Unigene23241_All;Unigene24721_All;Unigene27133_All;Unigene27543_All;Unigene17887_All;Unigene26045_All;Unigene23219_All;Unigene8634_All;Unigene5133_All;Unigene15431_All;Unigene699_All
Riboflavin metabolism	19	Unigene2411_All;Unigene2250_All;Unigene5074_All;Unigene11063_All;Unigene23564_All;Unigene7047_All;Unigene26219_All;Unigene23241_All;Unigene27133_All;Unigene27543_All;Unigene26334_All;Unigene6214_All;Unigene21526_All;Unigene6109_All;Unigene806_All;Unigene4678_All;Unigene13884_All;Unigene699_All;Unigene10510_All
Thiamine metabolism	7	Unigene5074_All;Unigene14640_All;Unigene23241_All;Unigene27133_All;Unigene27543_All;Unigene699_All;Unigene16903_All
Reductive carboxylate cycle (CO2 fixation)	13	Unigene24080_All;Unigene8989_All;Unigene8458_All;Unigene3045_All;Unigene28206_All;Unigene4762_All;Unigene2339_All;Unigene28163_All;Unigene5672_All;Unigene25010_All;Unigene16302_All;Unigene15903_All;Unigene4484_All
Carbon fixation	20	Unigene24229_All;Unigene9162_All;Unigene6182_All;Unigene7248_All;Unigene8989_All;Unigene6137_All;Unigene6849_All;Unigene7328_All;Unigene125_All;Unigene9204_All;Unigene4666_All;Unigene2428_All;Unigene8029_All;Unigene2262_All;Unigene28062_All;Unigene6836_All;Unigene28163_All;Unigene12068_All;Unigene8086_All;Unigene9944_All
Methane metabolism	8	Unigene28114_All;Unigene28042_All;Unigene23292_All;Unigene25699_All;Unigene23309_All;Unigene24823_All;Unigene10497_All;Unigene4486_All
One carbon pool by folate	7	Unigene28042_All;Unigene20241_All;Unigene15370_All;Unigene6593_All;Unigene4026_All;Unigene27942_All;Unigene4817_All
Butanoate metabolism	48	Unigene15557_All;Unigene15874_All;Unigene11914_All;Unigene24080_All;Unigene2476_All;Unigene2469_All;Unigene2484_All;Unigene28205_All;Unigene4651_All;Unigene4691_All;Unigene4734_All;Unigene2502_All;Unigene7221_All;Unigene758_All;Unigene6380_All;Unigene16039_All;Unigene2422_All;Unigene9161_All;Unigene15013_All;Unigene25813_All;Unigene11006_All;Unigene2904_All;Unigene7398_All;Unigene16599_All;Unigen…
Styrene degradation	6	Unigene22920_All;Unigene26915_All;Unigene28167_All;Unigene10497_All;Unigene5659_All;Unigene17711_All
Ethylbenzene degradation	7	Unigene15557_All;Unigene2476_All;Unigene7221_All;Unigene9317_All;Unigene425_All;Unigene24095_All;Unigene2381_All
Propanoate metabolism	20	Unigene2469_All;Unigene28205_All;Unigene4691_All;Unigene2977_All;Unigene4762_All;Unigene10865_All;Unigene9161_All;Unigene2904_All;Unigene25010_All;Unigene3943_All;Unigene16302_All;Unigene22817_All;Unigene9071_All;Unigene2513_All;Unigene23812_All;Unigene21249_All;Unigene2146_All;Unigene6587_All;Unigene4484_All;Unigene24407_All
Benzoate degradation via CoA ligation	74	Unigene15557_All;Unigene7419_All;Unigene2887_All;Unigene16473_All;Unigene11914_All;Unigene251_All;Unigene6766_All;Unigene24080_All;Unigene8462_All;Unigene2476_All;Unigene4613_All;Unigene24222_All;Unigene2090_All;Unigene5195_All;Unigene4651_All;Unigene6712_All;Unigene23391_All;Unigene25014_All;Unigene17324_All;Unigene24786_All;Unigene1_All;Unigene7221_All;Unigene2360_All;Unigene6380_All;Unigene314…
1,2-Dichloroethane degradation	3	Unigene2469_All;Unigene28205_All;Unigene4691_All
Glyoxylate and dicarboxylate metabolism	13	Unigene4783_All;Unigene8989_All;Unigene8458_All;Unigene28163_All;Unigene5672_All;Unigene25699_All;Unigene10893_All;Unigene8527_All;Unigene25843_All;Unigene2561_All;Unigene2482_All;Unigene24823_All;Unigene14080_All
Pyruvate metabolism	32	Unigene6185_All;Unigene9574_All;Unigene13_All;Unigene8989_All;Unigene2469_All;Unigene2484_All;Unigene28205_All;Unigene125_All;Unigene9335_All;Unigene4691_All;Unigene23892_All;Unigene8436_All;Unigene2009_All;Unigene2262_All;Unigene2502_All;Unigene28163_All;Unigene9161_All;Unigene12068_All;Unigene15874_All;Unigene25010_All;Unigene17439_All;Unigene9711_All;Unigene9944_All;Unigene16302_All;Unigene297…
Glycosylphosphatidylinositol(GPI)-anchor biosynthesis	1	Unigene7174_All
Inositol phosphate metabolism	75	Unigene9630_All;Unigene295_All;Unigene7419_All;Unigene2887_All;Unigene16473_All;Unigene251_All;Unigene6766_All;Unigene25098_All;Unigene8462_All;Unigene7727_All;Unigene15758_All;Unigene25932_All;Unigene4613_All;Unigene24222_All;Unigene2090_All;Unigene5195_All;Unigene9484_All;Unigene6712_All;Unigene15623_All;Unigene23391_All;Unigene25014_All;Unigene17324_All;Unigene2331_All;Unigene24313_All;Unigene…
Glycerolipid metabolism	127	Unigene15557_All;Unigene5186_All;Unigene6842_All;Unigene26305_All;Unigene25080_All;Unigene9623_All;Unigene2303_All;Unigene8664_All;Unigene11914_All;Unigene27763_All;Unigene7248_All;Unigene27959_All;Unigene9663_All;Unigene2476_All;Unigene13400_All;Unigene13590_All;Unigene2911_All;Unigene2469_All;Unigene3724_All;Unigene28205_All;Unigene4825_All;Unigene25084_All;Unigene26862_All;Unigene10935_All;Uni…
Glycosaminoglycan degradation	8	Unigene25291_All;Unigene11729_All;Unigene2347_All;Unigene21244_All;Unigene1907_All;Unigene26599_All;Unigene8399_All;Unigene7866_All
Streptomycin biosynthesis	4	Unigene25932_All;Unigene24313_All;Unigene27997_All;Unigene10521_All
Aminosugars metabolism	53	Unigene15557_All;Unigene7002_All;Unigene25043_All;Unigene5074_All;Unigene203_All;Unigene4769_All;Unigene2476_All;Unigene23643_All;Unigene9669_All;Unigene2252_All;Unigene4743_All;Unigene4537_All;Unigene9227_All;Unigene7221_All;Unigene27997_All;Unigene10910_All;Unigene23574_All;Unigene7036_All;Unigene28156_All;Unigene24207_All;Unigene22769_All;Unigene25692_All;Unigene4682_All;Unigene14668_All;Unige…
O-Glycans biosynthesis	12	Unigene9623_All;Unigene2303_All;Unigene116_All;Unigene553_All;Unigene22283_All;Unigene20591_All;Unigene21751_All;Unigene6880_All;Unigene10324_All;Unigene2169_All;Unigene8807_All;Unigene177_All
N-Glycans biosynthesis	35	Unigene9623_All;Unigene2303_All;Unigene9137_All;Unigene23940_All;Unigene116_All;Unigene3753_All;Unigene553_All;Unigene5996_All;Unigene2193_All;Unigene725_All;Unigene4860_All;Unigene24832_All;Unigene22283_All;Unigene20591_All;Unigene1301_All;Unigene9757_All;Unigene6044_All;Unigene2464_All;Unigene20501_All;Unigene6759_All;Unigene21751_All;Unigene1907_All;Unigene24401_All;Unigene9704_All;Unigene6880…
Starch and sucrose metabolism	199	Unigene4140_All;Unigene22958_All;Unigene7419_All;Unigene2887_All;Unigene16005_All;Unigene9240_All;Unigene16473_All;Unigene10395_All;Unigene251_All;Unigene6766_All;Unigene4769_All;Unigene28100_All;Unigene9725_All;Unigene8462_All;Unigene25000_All;Unigene9002_All;Unigene2269_All;Unigene3031_All;Unigene13672_All;Unigene4613_All;Unigene24222_All;Unigene2090_All;Unigene5195_All;Unigene22119_All;Unigene…
Glutathione metabolism	23	Unigene2452_All;Unigene6314_All;Unigene6312_All;Unigene3045_All;Unigene6162_All;Unigene2714_All;Unigene2339_All;Unigene21964_All;Unigene14782_All;Unigene2629_All;Unigene26511_All;Unigene25132_All;Unigene12745_All;Unigene14783_All;Unigene11856_All;Unigene3818_All;Unigene8115_All;Unigene23580_All;Unigene9658_All;Unigene595_All;Unigene2910_All;Unigene9551_All;Unigene7191_All
Cyanoamino acid metabolism	11	Unigene28042_All;Unigene25617_All;Unigene47_All;Unigene12745_All;Unigene8974_All;Unigene24192_All;Unigene26915_All;Unigene4396_All;Unigene3543_All;Unigene9658_All;Unigene2910_All
Selenoamino acid metabolism	25	Unigene5196_All;Unigene1598_All;Unigene4070_All;Unigene4809_All;Unigene2925_All;Unigene3714_All;Unigene3969_All;Unigene6194_All;Unigene98_All;Unigene455_All;Unigene2107_All;Unigene7186_All;Unigene17535_All;Unigene12745_All;Unigene4969_All;Unigene10424_All;Unigene24983_All;Unigene13689_All;Unigene5390_All;Unigene2254_All;Unigene9658_All;Unigene4005_All;Unigene26756_All;Unigene10662_All;Unigene2910…
Taurine and hypotaurine metabolism	5	Unigene23550_All;Unigene12745_All;Unigene9658_All;Unigene2671_All;Unigene2910_All
beta-Alanine metabolism	18	Unigene75_All;Unigene5889_All;Unigene2469_All;Unigene28205_All;Unigene4691_All;Unigene2904_All;Unigene3943_All;Unigene23550_All;Unigene9071_All;Unigene18997_All;Unigene3881_All;Unigene2513_All;Unigene23812_All;Unigene14387_All;Unigene2146_All;Unigene6587_All;Unigene2671_All;Unigene24407_All
Phenylalanine, tyrosine and tryptophan biosynthesis	16	Unigene24229_All;Unigene6182_All;Unigene28181_All;Unigene24141_All;Unigene9183_All;Unigene2297_All;Unigene9204_All;Unigene2386_All;Unigene2423_All;Unigene27648_All;Unigene10660_All;Unigene8963_All;Unigene5218_All;Unigene15448_All;Unigene24440_All;Unigene2248_All
Benzoate degradation via hydroxylation	9	Unigene25454_All;Unigene2600_All;Unigene22920_All;Unigene1728_All;Unigene4455_All;Unigene5659_All;Unigene10624_All;Unigene17711_All;Unigene8206_All
gamma-Hexachlorocyclohexane degradation	50	Unigene2250_All;Unigene24189_All;Unigene23135_All;Unigene25585_All;Unigene15214_All;Unigene7276_All;Unigene9034_All;Unigene27569_All;Unigene25868_All;Unigene12848_All;Unigene2903_All;Unigene23564_All;Unigene16048_All;Unigene25110_All;Unigene23377_All;Unigene5583_All;Unigene1309_All;Unigene22095_All;Unigene4594_All;Unigene7071_All;Unigene16360_All;Unigene25335_All;Unigene3525_All;Unigene3070_All;U…
Phenylalanine metabolism	27	Unigene75_All;Unigene15557_All;Unigene24229_All;Unigene6182_All;Unigene27677_All;Unigene2476_All;Unigene9204_All;Unigene7221_All;Unigene9756_All;Unigene5218_All;Unigene20644_All;Unigene28183_All;Unigene7998_All;Unigene9317_All;Unigene26915_All;Unigene18997_All;Unigene5546_All;Unigene25028_All;Unigene425_All;Unigene3881_All;Unigene6059_All;Unigene7731_All;Unigene7014_All;Unigene10497_All;Unigene23…
Tyrosine metabolism	52	Unigene75_All;Unigene15557_All;Unigene1598_All;Unigene24229_All;Unigene27763_All;Unigene6182_All;Unigene27677_All;Unigene2476_All;Unigene2925_All;Unigene9204_All;Unigene3714_All;Unigene4734_All;Unigene7221_All;Unigene2600_All;Unigene9756_All;Unigene22920_All;Unigene5218_All;Unigene17535_All;Unigene23236_All;Unigene6794_All;Unigene4969_All;Unigene20644_All;Unigene10424_All;Unigene8428_All;Unigene9…
Histidine metabolism	37	Unigene75_All;Unigene15557_All;Unigene1598_All;Unigene2476_All;Unigene2469_All;Unigene2925_All;Unigene28205_All;Unigene4691_All;Unigene3714_All;Unigene7221_All;Unigene9756_All;Unigene5218_All;Unigene24545_All;Unigene9364_All;Unigene17535_All;Unigene4969_All;Unigene20644_All;Unigene10424_All;Unigene9317_All;Unigene9367_All;Unigene24983_All;Unigene18997_All;Unigene13689_All;Unigene5546_All;Unigene2…
Arginine and proline metabolism	32	Unigene75_All;Unigene3807_All;Unigene24229_All;Unigene6182_All;Unigene1751_All;Unigene744_All;Unigene219_All;Unigene6813_All;Unigene8996_All;Unigene2469_All;Unigene28205_All;Unigene9204_All;Unigene4691_All;Unigene24856_All;Unigene7264_All;Unigene10518_All;Unigene15893_All;Unigene23396_All;Unigene6879_All;Unigene23104_All;Unigene8973_All;Unigene26915_All;Unigene3932_All;Unigene18997_All;Unigene277…
Lysine degradation	56	Unigene2290_All;Unigene15557_All;Unigene11914_All;Unigene24571_All;Unigene2476_All;Unigene2469_All;Unigene28042_All;Unigene28205_All;Unigene4691_All;Unigene8478_All;Unigene383_All;Unigene7221_All;Unigene6380_All;Unigene6180_All;Unigene9161_All;Unigene15013_All;Unigene9574_All;Unigene25813_All;Unigene2904_All;Unigene8534_All;Unigene22920_All;Unigene7398_All;Unigene16599_All;Unigene1810_All;Unigene…
Lysine biosynthesis	25	Unigene15557_All;Unigene9233_All;Unigene6767_All;Unigene24571_All;Unigene9236_All;Unigene2476_All;Unigene24649_All;Unigene9654_All;Unigene7221_All;Unigene2313_All;Unigene8534_All;Unigene6247_All;Unigene6723_All;Unigene20193_All;Unigene14387_All;Unigene9317_All;Unigene425_All;Unigene22610_All;Unigene1567_All;Unigene23737_All;Unigene20329_All;Unigene25837_All;Unigene11172_All;Unigene2381_All;Unigen…
Valine, leucine and isoleucine biosynthesis	19	Unigene18268_All;Unigene2484_All;Unigene8549_All;Unigene9691_All;Unigene6636_All;Unigene2502_All;Unigene23758_All;Unigene6997_All;Unigene6847_All;Unigene5202_All;Unigene28138_All;Unigene27952_All;Unigene9632_All;Unigene7040_All;Unigene13553_All;Unigene8515_All;Unigene2561_All;Unigene6729_All;Unigene7383_All
Valine, leucine and isoleucine degradation	36	Unigene15557_All;Unigene2476_All;Unigene2469_All;Unigene6587_All;Unigene28205_All;Unigene4691_All;Unigene7221_All;Unigene758_All;Unigene6380_All;Unigene10865_All;Unigene2422_All;Unigene25454_All;Unigene11006_All;Unigene2904_All;Unigene28046_All;Unigene28138_All;Unigene27952_All;Unigene3943_All;Unigene26117_All;Unigene5663_All;Unigene2146_All;Unigene22817_All;Unigene9317_All;Unigene9071_All;Unigen…
Cysteine metabolism	6	Unigene24229_All;Unigene6182_All;Unigene4070_All;Unigene5484_All;Unigene9204_All;Unigene7186_All
Glycine, serine and threonine metabolism	52	Unigene75_All;Unigene9233_All;Unigene8664_All;Unigene11914_All;Unigene785_All;Unigene6185_All;Unigene9546_All;Unigene9241_All;Unigene28042_All;Unigene7264_All;Unigene24649_All;Unigene9246_All;Unigene24593_All;Unigene6827_All;Unigene455_All;Unigene8432_All;Unigene15013_All;Unigene25813_All;Unigene12591_All;Unigene6247_All;Unigene24283_All;Unigene6731_All;Unigene7398_All;Unigene16599_All;Unigene276…
Alanine and aspartate metabolism	28	Unigene3807_All;Unigene24229_All;Unigene9162_All;Unigene6182_All;Unigene10676_All;Unigene13_All;Unigene19_All;Unigene9087_All;Unigene15993_All;Unigene12577_All;Unigene9204_All;Unigene9744_All;Unigene10518_All;Unigene10623_All;Unigene4588_All;Unigene27071_All;Unigene3939_All;Unigene10194_All;Unigene92_All;Unigene23550_All;Unigene11397_All;Unigene5012_All;Unigene102_All;Unigene5379_All;Unigene21457…
Pyrimidine metabolism	127	Unigene17502_All;Unigene2531_All;Unigene27120_All;Unigene20033_All;Unigene4791_All;Unigene28186_All;Unigene12519_All;Unigene19813_All;Unigene4147_All;Unigene27720_All;Unigene5758_All;Unigene4660_All;Unigene19954_All;Unigene9240_All;Unigene5214_All;Unigene4832_All;Unigene11014_All;Unigene24759_All;Unigene4730_All;Unigene28019_All;Unigene9511_All;Unigene9736_All;Unigene457_All;Unigene9862_All;Unige…
Purine metabolism	248	Unigene17502_All;Unigene112_All;Unigene9214_All;Unigene5196_All;Unigene1710_All;Unigene9699_All;Unigene17316_All;Unigene2531_All;Unigene9068_All;Unigene26675_All;Unigene578_All;Unigene25747_All;Unigene26677_All;Unigene7710_All;Unigene27120_All;Unigene9344_All;Unigene1622_All;Unigene4583_All;Unigene4791_All;Unigene28186_All;Unigene11730_All;Unigene25017_All;Unigene9689_All;Unigene10043_All;Unigene…
Oxidative phosphorylation	32	Unigene2990_All;Unigene2352_All;Unigene9168_All;Unigene2631_All;Unigene24080_All;Unigene1703_All;Unigene25116_All;Unigene4985_All;Unigene6819_All;Unigene6240_All;Unigene77_All;Unigene10702_All;Unigene28120_All;Unigene1847_All;Unigene8456_All;Unigene8406_All;Unigene5123_All;Unigene1675_All;Unigene9187_All;Unigene7430_All;Unigene7042_All;Unigene10484_All;Unigene2363_All;Unigene6213_All;Unigene15903…
Fatty acid metabolism	60	Unigene27763_All;Unigene24189_All;Unigene2469_All;Unigene28205_All;Unigene4691_All;Unigene23135_All;Unigene25585_All;Unigene758_All;Unigene6380_All;Unigene2422_All;Unigene9161_All;Unigene25454_All;Unigene7276_All;Unigene2904_All;Unigene3943_All;Unigene25868_All;Unigene28014_All;Unigene2903_All;Unigene23236_All;Unigene4128_All;Unigene15346_All;Unigene16048_All;Unigene6587_All;Unigene27672_All;Unig…
Fatty acid biosynthesis (path 1)	8	Unigene1642_All;Unigene8252_All;Unigene28025_All;Unigene6276_All;Unigene5228_All;Unigene22360_All;Unigene27327_All;Unigene1447_All
Fatty acid biosynthesis (path 2)	10	Unigene6380_All;Unigene9161_All;Unigene25454_All;Unigene2904_All;Unigene9071_All;Unigene1728_All;Unigene2513_All;Unigene23812_All;Unigene10624_All;Unigene8206_All
Ascorbate and aldarate metabolism	34	Unigene11914_All;Unigene2469_All;Unigene28205_All;Unigene4691_All;Unigene15214_All;Unigene15013_All;Unigene25813_All;Unigene15654_All;Unigene27569_All;Unigene7398_All;Unigene16599_All;Unigene12848_All;Unigene4673_All;Unigene2047_All;Unigene25110_All;Unigene4594_All;Unigene24721_All;Unigene16360_All;Unigene25335_All;Unigene17887_All;Unigene12523_All;Unigene22951_All;Unigene9302_All;Unigene9033_All…
Galactose metabolism	39	Unigene11914_All;Unigene4769_All;Unigene28100_All;Unigene10502_All;Unigene13672_All;Unigene9510_All;Unigene8777_All;Unigene926_All;Unigene27997_All;Unigene15013_All;Unigene25813_All;Unigene9108_All;Unigene7398_All;Unigene16599_All;Unigene4673_All;Unigene24442_All;Unigene334_All;Unigene268_All;Unigene11070_All;Unigene2539_All;Unigene24015_All;Unigene24721_All;Unigene9309_All;Unigene3829_All;Unigen…
Fructose and mannose metabolism	50	Unigene3928_All;Unigene9623_All;Unigene2303_All;Unigene25347_All;Unigene11914_All;Unigene9581_All;Unigene4769_All;Unigene7248_All;Unigene10502_All;Unigene6849_All;Unigene116_All;Unigene8229_All;Unigene28137_All;Unigene7434_All;Unigene8029_All;Unigene25077_All;Unigene28062_All;Unigene553_All;Unigene15013_All;Unigene6899_All;Unigene25813_All;Unigene7398_All;Unigene16599_All;Unigene4673_All;Unigene8…
Pentose phosphate pathway	21	Unigene10502_All;Unigene6312_All;Unigene6849_All;Unigene7328_All;Unigene10684_All;Unigene25102_All;Unigene7496_All;Unigene4666_All;Unigene2428_All;Unigene8029_All;Unigene7508_All;Unigene6360_All;Unigene28062_All;Unigene27997_All;Unigene6836_All;Unigene4516_All;Unigene1997_All;Unigene11070_All;Unigene5505_All;Unigene1910_All;Unigene2975_All
Citrate cycle (TCA cycle)	25	Unigene2290_All;Unigene2352_All;Unigene6185_All;Unigene24080_All;Unigene13_All;Unigene8989_All;Unigene8458_All;Unigene4985_All;Unigene3045_All;Unigene125_All;Unigene10702_All;Unigene383_All;Unigene2977_All;Unigene28206_All;Unigene4762_All;Unigene9578_All;Unigene1724_All;Unigene2339_All;Unigene28163_All;Unigene9574_All;Unigene5672_All;Unigene7734_All;Unigene15903_All;Unigene9559_All;Unigene3502_All
Glycolysis / Gluconeogenesis	56	Unigene27763_All;Unigene28181_All;Unigene6185_All;Unigene9574_All;Unigene4769_All;Unigene7248_All;Unigene10502_All;Unigene8451_All;Unigene2469_All;Unigene2484_All;Unigene6137_All;Unigene28205_All;Unigene6849_All;Unigene4691_All;Unigene8029_All;Unigene4737_All;Unigene8436_All;Unigene27820_All;Unigene2502_All;Unigene28062_All;Unigene27997_All;Unigene27520_All;Unigene4516_All;Unigene14568_All;Unigen…
1,4-Dichlorobenzene degradation	5	Unigene22920_All;Unigene10507_All;Unigene10497_All;Unigene5659_All;Unigene17711_All
2,4-Dichlorobenzoate degradation	4	Unigene16039_All;Unigene4229_All;Unigene4825_All;Unigene12812_All
Alkaloid biosynthesis I	5	Unigene24229_All;Unigene6182_All;Unigene9204_All;Unigene5546_All;Unigene10497_All
Alkaloid biosynthesis II	7	Unigene75_All;Unigene27677_All;Unigene8973_All;Unigene18997_All;Unigene3881_All;Unigene7731_All;Unigene11224_All
Aminophosphonate metabolism	19	Unigene6842_All;Unigene1598_All;Unigene2925_All;Unigene3714_All;Unigene9654_All;Unigene25778_All;Unigene20193_All;Unigene17535_All;Unigene4969_All;Unigene10424_All;Unigene24983_All;Unigene13689_All;Unigene22610_All;Unigene23737_All;Unigene9829_All;Unigene4005_All;Unigene26756_All;Unigene10662_All;Unigene8515_All
Androgen and estrogen metabolism	20	Unigene1598_All;Unigene2925_All;Unigene3714_All;Unigene24483_All;Unigene17535_All;Unigene4969_All;Unigene1744_All;Unigene15188_All;Unigene10424_All;Unigene24983_All;Unigene13689_All;Unigene6723_All;Unigene8843_All;Unigene26225_All;Unigene24177_All;Unigene10497_All;Unigene4005_All;Unigene26756_All;Unigene15632_All;Unigene10662_All
ATP synthesis	20	Unigene10766_All;Unigene6902_All;Unigene27827_All;Unigene7436_All;Unigene24274_All;Unigene4736_All;Unigene9267_All;Unigene8753_All;Unigene6213_All;Unigene4044_All;Unigene7126_All;Unigene7986_All;Unigene1703_All;Unigene2631_All;Unigene1847_All;Unigene4534_All;Unigene26179_All;Unigene2743_All;Unigene25116_All;Unigene5123_All
Atrazine degradation	3	Unigene23603_All;Unigene23522_All;Unigene22824_All
Bile acid biosynthesis	35	Unigene11914_All;Unigene27763_All;Unigene5058_All;Unigene2469_All;Unigene6587_All;Unigene28205_All;Unigene9069_All;Unigene4691_All;Unigene25454_All;Unigene15013_All;Unigene25813_All;Unigene7398_All;Unigene16599_All;Unigene4673_All;Unigene23236_All;Unigene15188_All;Unigene13579_All;Unigene8428_All;Unigene24721_All;Unigene17887_All;Unigene1728_All;Unigene22620_All;Unigene26045_All;Unigene23219_All;…
Biotin metabolism	13	Unigene27805_All;Unigene6180_All;Unigene27464_All;Unigene7407_All;Unigene23099_All;Unigene1810_All;Unigene3036_All;Unigene16022_All;Unigene8444_All;Unigene8377_All;Unigene4788_All;Unigene22443_All;Unigene25020_All
Blood group glycolipid biosynthesis - lact series	12	Unigene9623_All;Unigene2303_All;Unigene116_All;Unigene553_All;Unigene22283_All;Unigene20591_All;Unigene21751_All;Unigene6880_All;Unigene10324_All;Unigene2169_All;Unigene8807_All;Unigene177_All
Blood group glycolipid biosynthesis - neolact series	13	Unigene9623_All;Unigene2303_All;Unigene116_All;Unigene553_All;Unigene22283_All;Unigene20591_All;Unigene21751_All;Unigene6880_All;Unigene10324_All;Unigene2169_All;Unigene14428_All;Unigene8807_All;Unigene177_All
C21-Steroid hormone metabolism	2	Unigene24483_All;Unigene1744_All
C5-Branched dibasic acid metabolism	1	Unigene4762_All
Carbazole degradation	3	Unigene22920_All;Unigene5659_All;Unigene17711_All
Chondroitin / heparan sulfate biosynthesis	12	Unigene9623_All;Unigene2303_All;Unigene116_All;Unigene553_All;Unigene22283_All;Unigene20591_All;Unigene21751_All;Unigene6880_All;Unigene10324_All;Unigene2169_All;Unigene8807_All;Unigene177_All
D-Arginine and D-ornithine metabolism	9	Unigene15557_All;Unigene2476_All;Unigene27820_All;Unigene7221_All;Unigene27520_All;Unigene14568_All;Unigene9317_All;Unigene425_All;Unigene2381_All
DNA polymerase	34	Unigene17502_All;Unigene2531_All;Unigene27120_All;Unigene4791_All;Unigene19954_All;Unigene9240_All;Unigene4730_All;Unigene28019_All;Unigene363_All;Unigene3311_All;Unigene4491_All;Unigene25352_All;Unigene1729_All;Unigene3697_All;Unigene23323_All;Unigene10535_All;Unigene25861_All;Unigene25082_All;Unigene17095_All;Unigene21339_All;Unigene16148_All;Unigene4367_All;Unigene4066_All;Unigene27711_All;Uni…
Erythromycin biosynthesis	5	Unigene4769_All;Unigene27997_All;Unigene5255_All;Unigene268_All;Unigene9309_All
Flagellar assembly	20	Unigene10766_All;Unigene6902_All;Unigene27827_All;Unigene7436_All;Unigene24274_All;Unigene4736_All;Unigene9267_All;Unigene8753_All;Unigene6213_All;Unigene4044_All;Unigene7126_All;Unigene7986_All;Unigene1703_All;Unigene2631_All;Unigene1847_All;Unigene4534_All;Unigene26179_All;Unigene2743_All;Unigene25116_All;Unigene5123_All
Flavonoids, stilbene and lignin biosynthesis	30	Unigene15214_All;Unigene9453_All;Unigene25617_All;Unigene27569_All;Unigene12848_All;Unigene47_All;Unigene23653_All;Unigene8974_All;Unigene25110_All;Unigene24192_All;Unigene1338_All;Unigene4594_All;Unigene16360_All;Unigene25335_All;Unigene12523_All;Unigene20110_All;Unigene22951_All;Unigene9302_All;Unigene4396_All;Unigene9033_All;Unigene11163_All;Unigene4231_All;Unigene3543_All;Unigene21963_All;Uni…
Fluorene degradation	23	Unigene15214_All;Unigene22920_All;Unigene27569_All;Unigene12848_All;Unigene25110_All;Unigene4594_All;Unigene16360_All;Unigene25335_All;Unigene12523_All;Unigene22951_All;Unigene9302_All;Unigene9033_All;Unigene10871_All;Unigene11163_All;Unigene22713_All;Unigene22455_All;Unigene21963_All;Unigene22710_All;Unigene14945_All;Unigene10651_All;Unigene5659_All;Unigene25585_All;Unigene17711_All
Globoside metabolism	18	Unigene9623_All;Unigene2303_All;Unigene116_All;Unigene8777_All;Unigene553_All;Unigene9108_All;Unigene22283_All;Unigene24442_All;Unigene20591_All;Unigene25291_All;Unigene11729_All;Unigene21751_All;Unigene8399_All;Unigene6880_All;Unigene10324_All;Unigene2169_All;Unigene8807_All;Unigene177_All
Glutamate metabolism	29	Unigene2369_All;Unigene1710_All;Unigene24229_All;Unigene9162_All;Unigene6182_All;Unigene8954_All;Unigene11116_All;Unigene5203_All;Unigene28135_All;Unigene12519_All;Unigene8996_All;Unigene9204_All;Unigene6162_All;Unigene9227_All;Unigene4734_All;Unigene9424_All;Unigene2492_All;Unigene26511_All;Unigene24091_All;Unigene23550_All;Unigene712_All;Unigene25132_All;Unigene6167_All;Unigene23381_All;Unigene…
Inositol metabolism	1	Unigene7248_All
Keratan sulfate biosynthesis	12	Unigene9623_All;Unigene2303_All;Unigene116_All;Unigene553_All;Unigene22283_All;Unigene20591_All;Unigene21751_All;Unigene6880_All;Unigene10324_All;Unigene2169_All;Unigene8807_All;Unigene177_All
Lipopolysaccharide biosynthesis	9	Unigene15557_All;Unigene2476_All;Unigene7221_All;Unigene9317_All;Unigene425_All;Unigene13278_All;Unigene11063_All;Unigene11648_All;Unigene2381_All
Methionine metabolism	14	Unigene4536_All;Unigene4070_All;Unigene4809_All;Unigene24937_All;Unigene3969_All;Unigene6194_All;Unigene98_All;Unigene455_All;Unigene13723_All;Unigene7186_All;Unigene24706_All;Unigene5390_All;Unigene22123_All;Unigene10107_All
N-Glycan degradation	44	Unigene24876_All;Unigene5999_All;Unigene2695_All;Unigene24312_All;Unigene13391_All;Unigene24634_All;Unigene23136_All;Unigene198_All;Unigene8871_All;Unigene9032_All;Unigene4752_All;Unigene22808_All;Unigene25291_All;Unigene24273_All;Unigene8951_All;Unigene3231_All;Unigene11729_All;Unigene6826_All;Unigene4209_All;Unigene26690_All;Unigene18158_All;Unigene3531_All;Unigene100_All;Unigene2558_All;Unigen…
Nitorobenzene degradation	7	Unigene23377_All;Unigene7071_All;Unigene24693_All;Unigene10871_All;Unigene22713_All;Unigene22455_All;Unigene22710_All
Nucleotide sugars metabolism	21	Unigene11914_All;Unigene28100_All;Unigene926_All;Unigene5255_All;Unigene4563_All;Unigene15013_All;Unigene25813_All;Unigene7398_All;Unigene16599_All;Unigene4673_All;Unigene2539_All;Unigene24721_All;Unigene3829_All;Unigene22800_All;Unigene17887_All;Unigene26045_All;Unigene23219_All;Unigene1907_All;Unigene5133_All;Unigene441_All;Unigene15431_All
Pentose and glucuronate interconversions	54	Unigene2271_All;Unigene27308_All;Unigene28100_All;Unigene6886_All;Unigene7328_All;Unigene7491_All;Unigene24218_All;Unigene16137_All;Unigene119_All;Unigene9680_All;Unigene24964_All;Unigene16039_All;Unigene4563_All;Unigene8169_All;Unigene19622_All;Unigene15278_All;Unigene21863_All;Unigene22920_All;Unigene14748_All;Unigene171_All;Unigene16754_All;Unigene7447_All;Unigene4229_All;Unigene10476_All;Unig…
Peptidoglycan biosynthesis	15	Unigene9623_All;Unigene2303_All;Unigene11116_All;Unigene116_All;Unigene9424_All;Unigene553_All;Unigene22283_All;Unigene20591_All;Unigene21751_All;Unigene2274_All;Unigene6880_All;Unigene10324_All;Unigene2169_All;Unigene8807_All;Unigene177_All
Phospholipid degradation	10	Unigene26305_All;Unigene25080_All;Unigene6986_All;Unigene26068_All;Unigene26326_All;Unigene12914_All;Unigene4636_All;Unigene15415_All;Unigene5291_All;Unigene4307_All
Prostaglandin and leukotriene metabolism	16	Unigene26068_All;Unigene12745_All;Unigene9617_All;Unigene7475_All;Unigene26876_All;Unigene7276_All;Unigene8698_All;Unigene6744_All;Unigene14257_All;Unigene3907_All;Unigene9658_All;Unigene21963_All;Unigene12736_All;Unigene3604_All;Unigene25585_All;Unigene2910_All
Protein export	1	Unigene1810_All
RNA polymerase	63	Unigene19813_All;Unigene4147_All;Unigene5758_All;Unigene4660_All;Unigene5214_All;Unigene11014_All;Unigene24759_All;Unigene9736_All;Unigene457_All;Unigene9862_All;Unigene22854_All;Unigene9170_All;Unigene9228_All;Unigene24867_All;Unigene27889_All;Unigene27900_All;Unigene25574_All;Unigene26051_All;Unigene6520_All;Unigene13439_All;Unigene22180_All;Unigene25601_All;Unigene15463_All;Unigene8702_All;Uni…
Sphingoglycolipid metabolism	113	Unigene7419_All;Unigene2887_All;Unigene9623_All;Unigene2303_All;Unigene6200_All;Unigene16473_All;Unigene251_All;Unigene6766_All;Unigene9084_All;Unigene8462_All;Unigene4739_All;Unigene6587_All;Unigene9069_All;Unigene4613_All;Unigene24222_All;Unigene2090_All;Unigene5195_All;Unigene6712_All;Unigene23391_All;Unigene116_All;Unigene3998_All;Unigene25014_All;Unigene17324_All;Unigene24786_All;Unigene2695…
Sphingophospholipid biosynthesis	9	Unigene6842_All;Unigene3998_All;Unigene25778_All;Unigene25097_All;Unigene2434_All;Unigene981_All;Unigene7938_All;Unigene22979_All;Unigene9829_All
Sterol biosynthesis	21	Unigene111_All;Unigene6227_All;Unigene9887_All;Unigene3936_All;Unigene6587_All;Unigene6187_All;Unigene4610_All;Unigene2082_All;Unigene9069_All;Unigene9721_All;Unigene4718_All;Unigene27076_All;Unigene26965_All;Unigene9949_All;Unigene6822_All;Unigene10497_All;Unigene14124_All;Unigene5606_All;Unigene9646_All;Unigene25033_All;Unigene9022_All
Synthesis and degradation of ketone bodies	3	Unigene9161_All;Unigene11006_All;Unigene9043_All
Tetrachloroethene degradation	13	Unigene11914_All;Unigene15013_All;Unigene25813_All;Unigene7398_All;Unigene16599_All;Unigene4673_All;Unigene10621_All;Unigene24721_All;Unigene17887_All;Unigene26045_All;Unigene23219_All;Unigene5133_All;Unigene15431_All
Toluene and xylene degradation	3	Unigene23377_All;Unigene7071_All;Unigene24693_All
Tryptophan metabolism	109	Unigene28114_All;Unigene2290_All;Unigene75_All;Unigene1598_All;Unigene2614_All;Unigene6871_All;Unigene24189_All;Unigene2469_All;Unigene2925_All;Unigene28205_All;Unigene24278_All;Unigene4691_All;Unigene3714_All;Unigene23135_All;Unigene383_All;Unigene25585_All;Unigene6380_All;Unigene9161_All;Unigene7276_All;Unigene2904_All;Unigene23292_All;Unigene9859_All;Unigene25868_All;Unigene27881_All;Unigene29…
Type II secretion system	9	Unigene4997_All;Unigene12_All;Unigene10581_All;Unigene23352_All;Unigene24231_All;Unigene6917_All;Unigene23993_All;Unigene23128_All;Unigene9729_All
Type III secretion system	20	Unigene10766_All;Unigene6902_All;Unigene27827_All;Unigene7436_All;Unigene24274_All;Unigene4736_All;Unigene9267_All;Unigene8753_All;Unigene6213_All;Unigene4044_All;Unigene7126_All;Unigene7986_All;Unigene1703_All;Unigene2631_All;Unigene1847_All;Unigene4534_All;Unigene26179_All;Unigene2743_All;Unigene25116_All;Unigene5123_All
Ubiquinone biosynthesis	66	Unigene9168_All;Unigene1598_All;Unigene2925_All;Unigene4466_All;Unigene24278_All;Unigene3714_All;Unigene1729_All;Unigene8406_All;Unigene9187_All;Unigene7430_All;Unigene17535_All;Unigene6884_All;Unigene4969_All;Unigene10424_All;Unigene24983_All;Unigene26011_All;Unigene13689_All;Unigene4367_All;Unigene2270_All;Unigene10414_All;Unigene8293_All;Unigene8526_All;Unigene10516_All;Unigene23136_All;Unigen…
Urea cycle and metabolism of amino groups	22	Unigene3807_All;Unigene744_All;Unigene2276_All;Unigene24856_All;Unigene7264_All;Unigene10518_All;Unigene15893_All;Unigene182_All;Unigene23603_All;Unigene7420_All;Unigene15048_All;Unigene2897_All;Unigene24407_All;Unigene8970_All;Unigene9625_All;Unigene25989_All;Unigene6879_All;Unigene8973_All;Unigene18242_All;Unigene23522_All;Unigene14387_All;Unigene22824_All

## Sheet: Pathway_Classes
KEGG pathway classes	Number of unigenes	Unigene_ID
Amino Acid Metabolism	369	Unigene3807_All;Unigene24229_All;Unigene9162_All;Unigene6182_All;Unigene10676_All;Unigene13_All;Unigene19_All;Unigene9087_All;Unigene15993_All;Unigene12577_All;Unigene9204_All;Unigene9744_All;Unigene10518_All;Unigene10623_All;Unigene4588_All;Unigene27071_All;Unigene3939_All;Unigene10194_All;Unigene92_All;Unigene23550_All;Unigene11397_All;Unigene5012_All;Unigene102_All;Unigene5379_All;Unigene21457…
Biodegradation of Xenobiotics	158	Unigene2469_All;Unigene28205_All;Unigene4691_All;Unigene22920_All;Unigene10507_All;Unigene10497_All;Unigene5659_All;Unigene17711_All;Unigene16039_All;Unigene4229_All;Unigene4825_All;Unigene12812_All;Unigene23603_All;Unigene23522_All;Unigene22824_All;Unigene15557_All;Unigene7419_All;Unigene2887_All;Unigene16473_All;Unigene11914_All;Unigene251_All;Unigene6766_All;Unigene24080_All;Unigene8462_All;Un…
Biosynthesis of Secondary Metabolites	54	Unigene24229_All;Unigene6182_All;Unigene9204_All;Unigene5546_All;Unigene10497_All;Unigene75_All;Unigene27677_All;Unigene8973_All;Unigene18997_All;Unigene3881_All;Unigene7731_All;Unigene11224_All;Unigene4769_All;Unigene27997_All;Unigene5255_All;Unigene268_All;Unigene9309_All;Unigene15214_All;Unigene9453_All;Unigene25617_All;Unigene27569_All;Unigene12848_All;Unigene47_All;Unigene23653_All;Unigene89…
Carbohydrate Metabolism	265	Unigene11914_All;Unigene2469_All;Unigene28205_All;Unigene4691_All;Unigene15214_All;Unigene15013_All;Unigene25813_All;Unigene15654_All;Unigene27569_All;Unigene7398_All;Unigene16599_All;Unigene12848_All;Unigene4673_All;Unigene2047_All;Unigene25110_All;Unigene4594_All;Unigene24721_All;Unigene16360_All;Unigene25335_All;Unigene17887_All;Unigene12523_All;Unigene22951_All;Unigene9302_All;Unigene9033_All…
Cell Motility	20	Unigene10766_All;Unigene6902_All;Unigene27827_All;Unigene7436_All;Unigene24274_All;Unigene4736_All;Unigene9267_All;Unigene8753_All;Unigene6213_All;Unigene4044_All;Unigene7126_All;Unigene7986_All;Unigene1703_All;Unigene2631_All;Unigene1847_All;Unigene4534_All;Unigene26179_All;Unigene2743_All;Unigene25116_All;Unigene5123_All
Energy Metabolism	109	Unigene10766_All;Unigene6902_All;Unigene27827_All;Unigene7436_All;Unigene24274_All;Unigene4736_All;Unigene9267_All;Unigene8753_All;Unigene6213_All;Unigene4044_All;Unigene7126_All;Unigene7986_All;Unigene1703_All;Unigene2631_All;Unigene1847_All;Unigene4534_All;Unigene26179_All;Unigene2743_All;Unigene25116_All;Unigene5123_All;Unigene24229_All;Unigene9162_All;Unigene6182_All;Unigene7248_All;Unigene89…
Lipid Metabolism	123	Unigene1598_All;Unigene2925_All;Unigene3714_All;Unigene24483_All;Unigene17535_All;Unigene4969_All;Unigene1744_All;Unigene15188_All;Unigene10424_All;Unigene24983_All;Unigene13689_All;Unigene6723_All;Unigene8843_All;Unigene26225_All;Unigene24177_All;Unigene10497_All;Unigene4005_All;Unigene26756_All;Unigene15632_All;Unigene10662_All;Unigene11914_All;Unigene27763_All;Unigene5058_All;Unigene2469_All;U…
Metabolism of Cofactors and Vitamins	253	Unigene27805_All;Unigene6180_All;Unigene27464_All;Unigene7407_All;Unigene23099_All;Unigene1810_All;Unigene3036_All;Unigene16022_All;Unigene8444_All;Unigene8377_All;Unigene4788_All;Unigene22443_All;Unigene25020_All;Unigene4140_All;Unigene22958_All;Unigene9240_All;Unigene7744_All;Unigene9725_All;Unigene25000_All;Unigene8946_All;Unigene27382_All;Unigene25402_All;Unigene5178_All;Unigene8993_All;Unige…
Metabolism of Complex Carbohydrates	326	Unigene7174_All;Unigene15557_All;Unigene7002_All;Unigene25043_All;Unigene5074_All;Unigene203_All;Unigene4769_All;Unigene2476_All;Unigene23643_All;Unigene9669_All;Unigene2252_All;Unigene4743_All;Unigene4537_All;Unigene9227_All;Unigene7221_All;Unigene27997_All;Unigene10910_All;Unigene23574_All;Unigene7036_All;Unigene28156_All;Unigene24207_All;Unigene22769_All;Unigene25692_All;Unigene4682_All;Unigen…
Metabolism of Complex Lipids	273	Unigene9623_All;Unigene2303_All;Unigene116_All;Unigene553_All;Unigene22283_All;Unigene20591_All;Unigene21751_All;Unigene6880_All;Unigene10324_All;Unigene2169_All;Unigene8807_All;Unigene177_All;Unigene14428_All;Unigene8777_All;Unigene9108_All;Unigene24442_All;Unigene25291_All;Unigene11729_All;Unigene8399_All;Unigene15557_All;Unigene5186_All;Unigene6842_All;Unigene26305_All;Unigene25080_All;Unigene…
Metabolism of Other Amino Acids	88	Unigene6842_All;Unigene1598_All;Unigene2925_All;Unigene3714_All;Unigene9654_All;Unigene25778_All;Unigene20193_All;Unigene17535_All;Unigene4969_All;Unigene10424_All;Unigene24983_All;Unigene13689_All;Unigene22610_All;Unigene23737_All;Unigene9829_All;Unigene4005_All;Unigene26756_All;Unigene10662_All;Unigene8515_All;Unigene75_All;Unigene5889_All;Unigene2469_All;Unigene28205_All;Unigene4691_All;Unigen…
Nucleotide Metabolism	293	Unigene11914_All;Unigene28100_All;Unigene926_All;Unigene5255_All;Unigene4563_All;Unigene15013_All;Unigene25813_All;Unigene7398_All;Unigene16599_All;Unigene4673_All;Unigene2539_All;Unigene24721_All;Unigene3829_All;Unigene22800_All;Unigene17887_All;Unigene26045_All;Unigene23219_All;Unigene1907_All;Unigene5133_All;Unigene441_All;Unigene15431_All;Unigene17502_All;Unigene112_All;Unigene9214_All;Unigen…
Replication and Repair	34	Unigene17502_All;Unigene2531_All;Unigene27120_All;Unigene4791_All;Unigene19954_All;Unigene9240_All;Unigene4730_All;Unigene28019_All;Unigene363_All;Unigene3311_All;Unigene4491_All;Unigene25352_All;Unigene1729_All;Unigene3697_All;Unigene23323_All;Unigene10535_All;Unigene25861_All;Unigene25082_All;Unigene17095_All;Unigene21339_All;Unigene16148_All;Unigene4367_All;Unigene4066_All;Unigene27711_All;Uni…
Sorting and Degradation	30	Unigene1810_All;Unigene4997_All;Unigene12_All;Unigene10581_All;Unigene23352_All;Unigene24231_All;Unigene6917_All;Unigene23993_All;Unigene23128_All;Unigene9729_All;Unigene10766_All;Unigene6902_All;Unigene27827_All;Unigene7436_All;Unigene24274_All;Unigene4736_All;Unigene9267_All;Unigene8753_All;Unigene6213_All;Unigene4044_All;Unigene7126_All;Unigene7986_All;Unigene1703_All;Unigene2631_All;Unigene18…
Transcription	63	Unigene19813_All;Unigene4147_All;Unigene5758_All;Unigene4660_All;Unigene5214_All;Unigene11014_All;Unigene24759_All;Unigene9736_All;Unigene457_All;Unigene9862_All;Unigene22854_All;Unigene9170_All;Unigene9228_All;Unigene24867_All;Unigene27889_All;Unigene27900_All;Unigene25574_All;Unigene26051_All;Unigene6520_All;Unigene13439_All;Unigene22180_All;Unigene25601_All;Unigene15463_All;Unigene8702_All;Uni…
Translation	35	Unigene2369_All;Unigene5203_All;Unigene24141_All;Unigene10676_All;Unigene6767_All;Unigene9546_All;Unigene219_All;Unigene6813_All;Unigene5484_All;Unigene3969_All;Unigene2423_All;Unigene9744_All;Unigene6636_All;Unigene24593_All;Unigene23758_All;Unigene6194_All;Unigene10660_All;Unigene6847_All;Unigene6827_All;Unigene8432_All;Unigene5202_All;Unigene27071_All;Unigene10194_All;Unigene92_All;Unigene2444…
