# Supplementary material for: Deep Insight into the Ganoderma lucidum by Comprehensive Analysis of Its Transcriptome
Source: PLoS One. 2012 Aug 27;7(8):e44031. doi: 10.1371/journal.pone.0044031 (PMC3428325; doi:10.1371/journal.pone.0044031)
Supplement: Table S3 — Annotation of the G. lucidum transcriptome by InterPro. 4,619 unigenes from the G. lucidum transcriptome resulted in InterPro annotations of 2,612 categories. Most of the annotated unigenes were found to match to more than one conserved protein domain. (XLS) [file pone.0044031.s006.xls]

## Sheet: InterPro
geneID	iprID	iprDesc
Unigene4535_All	IPR000001	Kringle
Unigene7351_All	IPR000002	Cdc20/Fizzy
Unigene2321_All	IPR000002	Cdc20/Fizzy
Unigene4755_All	IPR000002	Cdc20/Fizzy
Unigene4784_All	IPR000005	Helix-turn-helix, AraC type
Unigene4537_All	IPR000005	Helix-turn-helix, AraC type
Unigene22769_All	IPR000005	Helix-turn-helix, AraC type
Unigene10623_All	IPR000005	Helix-turn-helix, AraC type
Unigene8986_All	IPR000005	Helix-turn-helix, AraC type
Unigene10675_All	IPR000008	C2
Unigene24278_All	IPR000008	C2
Unigene10782_All	IPR000008	C2
Unigene17951_All	IPR000008	C2
Unigene2333_All	IPR000008	C2
Unigene2360_All	IPR000008	C2
Unigene8664_All	IPR000008	C2
Unigene1262_All	IPR000008	C2
Unigene3862_All	IPR000008	C2
Unigene4555_All	IPR000008	C2
Unigene5554_All	IPR000008	C2
Unigene6519_All	IPR000008	C2
Unigene6843_All	IPR000008	C2
Unigene9055_All	IPR000008	C2
Unigene2297_All	IPR000008	C2
Unigene6751_All	IPR000008	C2
Unigene3971_All	IPR000008	C2
Unigene9965_All	IPR000008	C2
Unigene683_All	IPR000008	C2
Unigene270_All	IPR000008	C2
Unigene786_All	IPR000008	C2
Unigene683_All	IPR000008	C2 calcium-dependent membrane targeting
Unigene2333_All	IPR000008	C2 calcium-dependent membrane targeting
Unigene2360_All	IPR000008	C2 calcium-dependent membrane targeting
Unigene3862_All	IPR000008	C2 calcium-dependent membrane targeting
Unigene6843_All	IPR000008	C2 calcium-dependent membrane targeting
Unigene8664_All	IPR000008	C2 calcium-dependent membrane targeting
Unigene9055_All	IPR000008	C2 calcium-dependent membrane targeting
Unigene17951_All	IPR000008	C2 calcium-dependent membrane targeting
Unigene105_All	IPR000009	Protein phosphatase 2A regulatory subunit PR55
Unigene105_All	IPR000009	Protein phosphatase 2A, regulatory subunit PR55
Unigene1777_All	IPR000010	Proteinase inhibitor I25, cystatin
Unigene1542_All	IPR000010	Proteinase inhibitor I25, cystatin
Unigene6725_All	IPR000010	Proteinase inhibitor I25, cystatin
Unigene774_All	IPR000011	Ubiquitin-activating enzyme
Unigene2890_All	IPR000011	Ubiquitin-activating enzyme
Unigene8612_All	IPR000011	Ubiquitin-activating enzyme
Unigene2890_All	IPR000011	Ubiquitin-activating enzyme, E1
Unigene8381_All	IPR000011	Ubiquitin-activating enzyme, E1
Unigene3962_All	IPR000014	PAS
Unigene6713_All	IPR000014	PAS
Unigene7386_All	IPR000014	PAS
Unigene10865_All	IPR000022	Carboxyl transferase
Unigene13848_All	IPR000022	Carboxyl transferase
Unigene22817_All	IPR000022	Carboxyl transferase
Unigene2021_All	IPR000022	Carboxyl transferase
Unigene2725_All	IPR000022	Carboxyl transferase
Unigene3978_All	IPR000022	Carboxyl transferase
Unigene7207_All	IPR000022	Carboxyl transferase
Unigene2093_All	IPR000022	Carboxyl transferase
Unigene742_All	IPR000022	Carboxyl transferase
Unigene14_All	IPR000022	Carboxyl transferase
Unigene11070_All	IPR000023	Phosphofructokinase
Unigene10502_All	IPR000023	Phosphofructokinase
Unigene9681_All	IPR000023	Phosphofructokinase
Unigene6746_All	IPR000031	1-(5-Phosphoribosyl)-5-amino-4-imidazole-carboxylate (AIR) carboxylase
Unigene2248_All	IPR000038	Cell division/GTP binding protein
Unigene2948_All	IPR000038	Cell division/GTP binding protein
Unigene4252_All	IPR000038	Cell division/GTP binding protein
Unigene4270_All	IPR000038	Cell division/GTP binding protein
Unigene6138_All	IPR000038	Cell division/GTP binding protein
Unigene9366_All	IPR000038	Cell division/GTP binding protein
Unigene9698_All	IPR000038	Cell division/GTP binding protein
Unigene24374_All	IPR000038	Cell division/GTP binding protein
Unigene4871_All	IPR000038	Cell division/GTP binding protein
Unigene7527_All	IPR000038	Cell division/GTP binding protein
Unigene8217_All	IPR000038	Cell division/GTP binding protein
Unigene10519_All	IPR000039	Ribosomal protein L18e
Unigene98_All	IPR000043	S-adenosyl-L-homocysteine hydrolase
Unigene4606_All	IPR000048	IQ calmodulin-binding region
Unigene5576_All	IPR000048	IQ calmodulin-binding region
Unigene10796_All	IPR000048	IQ calmodulin-binding region
Unigene2474_All	IPR000048	IQ calmodulin-binding region
Unigene8944_All	IPR000048	IQ calmodulin-binding region
Unigene138_All	IPR000048	IQ calmodulin-binding region
Unigene15078_All	IPR000048	IQ calmodulin-binding region
Unigene8552_All	IPR000049	Electron transfer flavoprotein beta-subunit
Unigene2534_All	IPR000051	SAM (and some other nucleotide) binding motif
Unigene2925_All	IPR000051	SAM (and some other nucleotide) binding motif
Unigene4005_All	IPR000051	SAM (and some other nucleotide) binding motif
Unigene6992_All	IPR000051	SAM (and some other nucleotide) binding motif
Unigene8362_All	IPR000051	SAM (and some other nucleotide) binding motif
Unigene14387_All	IPR000051	SAM (and some other nucleotide) binding motif
Unigene2166_All	IPR000051	SAM (and some other nucleotide) binding motif
Unigene2549_All	IPR000051	SAM (and some other nucleotide) binding motif
Unigene3714_All	IPR000051	SAM (and some other nucleotide) binding motif
Unigene4969_All	IPR000051	SAM (and some other nucleotide) binding motif
Unigene5021_All	IPR000051	SAM (and some other nucleotide) binding motif
Unigene8442_All	IPR000051	SAM (and some other nucleotide) binding motif
Unigene10424_All	IPR000051	SAM (and some other nucleotide) binding motif
Unigene14175_All	IPR000051	SAM (and some other nucleotide) binding motif
Unigene14801_All	IPR000051	SAM (and some other nucleotide) binding motif
Unigene17535_All	IPR000051	SAM (and some other nucleotide) binding motif
Unigene22015_All	IPR000051	SAM (and some other nucleotide) binding motif
Unigene24983_All	IPR000051	SAM (and some other nucleotide) binding motif
Unigene26756_All	IPR000051	SAM (and some other nucleotide) binding motif
Unigene28044_All	IPR000051	SAM (and some other nucleotide) binding motif
Unigene4371_All	IPR000051	SAM (and some other nucleotide) binding motif
Unigene19304_All	IPR000051	SAM (and some other nucleotide) binding motif
Unigene8649_All	IPR000054	Ribosomal protein L31e
Unigene7328_All	IPR000056	Ribulose-phosphate 3-epimerase
Unigene27415_All	IPR000058	Zn-finger, AN1-like
Unigene22721_All	IPR000061	SWAP/Surp
Unigene15892_All	IPR000061	SWAP/Surp
Unigene8952_All	IPR000061	SWAP/Surp
Unigene9730_All	IPR000062	Thymidylate kinase
Unigene2261_All	IPR000066	Antenna complex, alpha/beta subunit
Unigene9315_All	IPR000066	Antenna complex, alpha/beta subunit
Unigene2606_All	IPR000073	Alpha/beta hydrolase fold
Unigene4103_All	IPR000073	Alpha/beta hydrolase fold
Unigene24706_All	IPR000073	Alpha/beta hydrolase fold
Unigene1751_All	IPR000073	Alpha/beta hydrolase fold
Unigene4825_All	IPR000073	Alpha/beta hydrolase fold
Unigene13723_All	IPR000073	Alpha/beta hydrolase fold
Unigene2938_All	IPR000073	Alpha/beta hydrolase fold
Unigene10161_All	IPR000073	Alpha/beta hydrolase fold
Unigene11158_All	IPR000073	Alpha/beta hydrolase fold
Unigene2606_All	IPR000073	Alpha/beta hydrolase fold-1
Unigene4103_All	IPR000073	Alpha/beta hydrolase fold-1
Unigene10161_All	IPR000073	Alpha/beta hydrolase fold-1
Unigene27183_All	IPR000077	Ribosomal protein L39e
Unigene4544_All	IPR000086	NUDIX hydrolase
Unigene9721_All	IPR000086	NUDIX hydrolase
Unigene29_All	IPR000086	NUDIX hydrolase
Unigene12415_All	IPR000086	NUDIX hydrolase, core
Unigene9721_All	IPR000086	NUDIX hydrolase, core
Unigene2021_All	IPR000089	Biotin/lipoyl attachment
Unigene2725_All	IPR000089	Biotin/lipoyl attachment
Unigene3978_All	IPR000089	Biotin/lipoyl attachment
Unigene7207_All	IPR000089	Biotin/lipoyl attachment
Unigene7221_All	IPR000089	Biotin/lipoyl attachment
Unigene8436_All	IPR000089	Biotin/lipoyl attachment
Unigene9574_All	IPR000089	Biotin/lipoyl attachment
Unigene10456_All	IPR000089	Biotin/lipoyl attachment
Unigene13848_All	IPR000089	Biotin/lipoyl attachment
Unigene6426_All	IPR000089	Biotin/lipoyl attachment
Unigene10094_All	IPR000089	Biotin/lipoyl attachment
Unigene26117_All	IPR000089	Biotin/lipoyl attachment
Unigene15480_All	IPR000089	Biotin/lipoyl attachment
Unigene742_All	IPR000089	Biotin/lipoyl attachment
Unigene13_All	IPR000089	Biotin/lipoyl attachment
Unigene14_All	IPR000089	Biotin/lipoyl attachment
Unigene23860_All	IPR000092	Polyprenyl synthetase
Unigene1683_All	IPR000092	Polyprenyl synthetase
Unigene803_All	IPR000092	Polyprenyl synthetase
Unigene19824_All	IPR000095	PAK-box/P21-Rho-binding
Unigene24222_All	IPR000095	PAK-box/P21-Rho-binding
Unigene17569_All	IPR000095	PAK-box/P21-Rho-binding
Unigene8942_All	IPR000095	PAK-box/P21-Rho-binding
Unigene6_All	IPR000095	PAK-box/P21-Rho-binding
Unigene24180_All	IPR000097	AP endonuclease, family 1
Unigene24856_All	IPR000097	AP endonuclease, family 1
Unigene4092_All	IPR000097	AP endonuclease, family 1
Unigene2568_All	IPR000100	Bacterial ribonuclease P protein
Unigene23636_All	IPR000100	Bacterial ribonuclease P protein
Unigene8111_All	IPR000101	Gamma-glutamyltranspeptidase
Unigene9658_All	IPR000101	Gamma-glutamyltranspeptidase
Unigene12745_All	IPR000101	Gamma-glutamyltranspeptidase
Unigene2910_All	IPR000101	Gamma-glutamyltranspeptidase
Unigene1786_All	IPR000103	Pyridine nucleotide-disulphide oxidoreductase, class-II
Unigene4659_All	IPR000103	Pyridine nucleotide-disulphide oxidoreductase, class-II
Unigene6185_All	IPR000103	Pyridine nucleotide-disulphide oxidoreductase, class-II
Unigene6817_All	IPR000103	Pyridine nucleotide-disulphide oxidoreductase, class-II
Unigene15849_All	IPR000103	Pyridine nucleotide-disulphide oxidoreductase, class-II
Unigene25018_All	IPR000103	Pyridine nucleotide-disulphide oxidoreductase, class-II
Unigene28135_All	IPR000103	Pyridine nucleotide-disulphide oxidoreductase, class-II
Unigene4292_All	IPR000103	Pyridine nucleotide-disulphide oxidoreductase, class-II
Unigene9258_All	IPR000103	Pyridine nucleotide-disulphide oxidoreductase, class-II
Unigene9760_All	IPR000103	Pyridine nucleotide-disulphide oxidoreductase, class-II
Unigene25684_All	IPR000103	Pyridine nucleotide-disulphide oxidoreductase, class-II
Unigene2643_All	IPR000103	Pyridine nucleotide-disulphide oxidoreductase, class-II
Unigene5081_All	IPR000103	Pyridine nucleotide-disulphide oxidoreductase, class-II
Unigene4759_All	IPR000108	Neutrophil cytosol factor 2
Unigene3765_All	IPR000108	Neutrophil cytosol factor 2
Unigene6781_All	IPR000108	Neutrophil cytosol factor 2
Unigene1445_All	IPR000108	Neutrophil cytosol factor 2
Unigene9791_All	IPR000108	Neutrophil cytosol factor 2
Unigene9902_All	IPR000108	Neutrophil cytosol factor 2
Unigene6891_All	IPR000108	Neutrophil cytosol factor 2
Unigene9480_All	IPR000108	Neutrophil cytosol factor 2
Unigene1727_All	IPR000109	TGF-beta receptor, type I/II extracellular region
Unigene8945_All	IPR000110	Ribosomal protein S1
Unigene24442_All	IPR000111	Glycoside hydrolase, clan GH-D
Unigene8777_All	IPR000111	Glycoside hydrolase, clan GH-D
Unigene24764_All	IPR000114	Ribosomal protein L16
Unigene9927_All	IPR000114	Ribosomal protein L16
Unigene6349_All	IPR000115	Phosphoribosylglycinamide synthetase
Unigene1142_All	IPR000116	High mobility group proteins HMG-I and HMG-Y
Unigene17517_All	IPR000116	High mobility group proteins HMG-I and HMG-Y
Unigene5811_All	IPR000120	Amidase
Unigene7333_All	IPR000120	Amidase
Unigene8708_All	IPR000120	Amidase
Unigene774_All	IPR000127	Ubiquitin-activating enzyme repeat
Unigene2890_All	IPR000127	Ubiquitin-activating enzyme repeat
Unigene8381_All	IPR000127	Ubiquitin-activating enzyme repeat
Unigene8903_All	IPR000127	Ubiquitin-activating enzyme repeat
Unigene12369_All	IPR000127	Ubiquitin-activating enzyme repeat
Unigene13179_All	IPR000127	Ubiquitin-activating enzyme repeat
Unigene2129_All	IPR000131	ATPase, F1 complex, gamma subunit
Unigene10766_All	IPR000131	ATPase, F1 complex, gamma subunit
Unigene2129_All	IPR000131	H+-transporting two-sector ATPase, gamma subunit
Unigene10766_All	IPR000131	H+-transporting two-sector ATPase, gamma subunit
Unigene5274_All	IPR000133	ER lumen protein retaining receptor
Unigene9558_All	IPR000135	High mobility group proteins HMG1 and HMG2
Unigene6849_All	IPR000146	Inositol phosphatase/fructose-1,6-bisphosphatase
Unigene15403_All	IPR000150	Cof protein
Unigene15527_All	IPR000150	Cof protein
Unigene9323_All	IPR000150	Cof protein
Unigene3955_All	IPR000150	Cof protein
Unigene167_All	IPR000150	Cof protein
Unigene28093_All	IPR000152	Aspartic acid and asparagine hydroxylation site
Unigene6277_All	IPR000156	Ran Binding Protein 1
Unigene6277_All	IPR000156	RanBP1
Unigene10786_All	IPR000159	RA
Unigene2954_All	IPR000159	RA
Unigene7162_All	IPR000159	RA
Unigene2954_All	IPR000159	Ras-association
Unigene7162_All	IPR000159	Ras-association
Unigene1719_All	IPR000163	Prohibitin
Unigene4703_All	IPR000163	Prohibitin
Unigene1722_All	IPR000163	Prohibitin
Unigene10858_All	IPR000164	Histone H3
Unigene24421_All	IPR000164	Histone H3
Unigene1017_All	IPR000164	Histone H3
Unigene2540_All	IPR000164	Histone H3
Unigene4172_All	IPR000164	Histone H3
Unigene4862_All	IPR000164	Histone H3
Unigene2412_All	IPR000165	Glycoside hydrolase, family 15
Unigene5093_All	IPR000165	Glycoside hydrolase, family 15
Unigene5819_All	IPR000165	Glycoside hydrolase, family 15
Unigene10615_All	IPR000165	Glycoside hydrolase, family 15
Unigene17508_All	IPR000165	Glycoside hydrolase, family 15
Unigene22388_All	IPR000165	Glycoside hydrolase, family 15
Unigene1245_All	IPR000165	Glycoside hydrolase, family 15
Unigene13650_All	IPR000165	Glycoside hydrolase, family 15
Unigene23698_All	IPR000165	Glycoside hydrolase, family 15
Unigene901_All	IPR000169	Peptidase, cysteine peptidase active site
Unigene1002_All	IPR000169	Peptidase, cysteine peptidase active site
Unigene3077_All	IPR000169	Peptidase, cysteine peptidase active site
Unigene4812_All	IPR000169	Peptidase, cysteine peptidase active site
Unigene6856_All	IPR000169	Peptidase, cysteine peptidase active site
Unigene9288_All	IPR000169	Peptidase, cysteine peptidase active site
Unigene10808_All	IPR000169	Peptidase, cysteine peptidase active site
Unigene23560_All	IPR000169	Peptidase, cysteine peptidase active site
Unigene26867_All	IPR000169	Peptidase, cysteine peptidase active site
Unigene337_All	IPR000169	Peptidase, eukaryotic cysteine peptidase active site
Unigene901_All	IPR000169	Peptidase, eukaryotic cysteine peptidase active site
Unigene3077_All	IPR000169	Peptidase, eukaryotic cysteine peptidase active site
Unigene4812_All	IPR000169	Peptidase, eukaryotic cysteine peptidase active site
Unigene4902_All	IPR000169	Peptidase, eukaryotic cysteine peptidase active site
Unigene5949_All	IPR000169	Peptidase, eukaryotic cysteine peptidase active site
Unigene6716_All	IPR000169	Peptidase, eukaryotic cysteine peptidase active site
Unigene6856_All	IPR000169	Peptidase, eukaryotic cysteine peptidase active site
Unigene10243_All	IPR000169	Peptidase, eukaryotic cysteine peptidase active site
Unigene10865_All	IPR000169	Peptidase, eukaryotic cysteine peptidase active site
Unigene18775_All	IPR000169	Peptidase, eukaryotic cysteine peptidase active site
Unigene23560_All	IPR000169	Peptidase, eukaryotic cysteine peptidase active site
Unigene26867_All	IPR000169	Peptidase, eukaryotic cysteine peptidase active site
Unigene28057_All	IPR000169	Peptidase, eukaryotic cysteine peptidase active site
Unigene90_All	IPR000169	Peptidase, eukaryotic cysteine peptidase active site
Unigene109_All	IPR000169	Peptidase, eukaryotic cysteine peptidase active site
Unigene289_All	IPR000169	Peptidase, eukaryotic cysteine peptidase active site
Unigene1002_All	IPR000169	Peptidase, eukaryotic cysteine peptidase active site
Unigene1409_All	IPR000169	Peptidase, eukaryotic cysteine peptidase active site
Unigene2093_All	IPR000169	Peptidase, eukaryotic cysteine peptidase active site
Unigene2337_All	IPR000169	Peptidase, eukaryotic cysteine peptidase active site
Unigene3187_All	IPR000169	Peptidase, eukaryotic cysteine peptidase active site
Unigene4820_All	IPR000169	Peptidase, eukaryotic cysteine peptidase active site
Unigene6312_All	IPR000169	Peptidase, eukaryotic cysteine peptidase active site
Unigene9104_All	IPR000169	Peptidase, eukaryotic cysteine peptidase active site
Unigene9288_All	IPR000169	Peptidase, eukaryotic cysteine peptidase active site
Unigene9358_All	IPR000169	Peptidase, eukaryotic cysteine peptidase active site
Unigene10521_All	IPR000169	Peptidase, eukaryotic cysteine peptidase active site
Unigene10808_All	IPR000169	Peptidase, eukaryotic cysteine peptidase active site
Unigene14547_All	IPR000169	Peptidase, eukaryotic cysteine peptidase active site
Unigene21306_All	IPR000169	Peptidase, eukaryotic cysteine peptidase active site
Unigene22817_All	IPR000169	Peptidase, eukaryotic cysteine peptidase active site
Unigene24340_All	IPR000169	Peptidase, eukaryotic cysteine peptidase active site
Unigene27106_All	IPR000169	Peptidase, eukaryotic cysteine peptidase active site
Unigene28153_All	IPR000169	Peptidase, eukaryotic cysteine peptidase active site
Unigene8995_All	IPR000169	Peptidase, eukaryotic cysteine peptidase active site
Unigene9426_All	IPR000169	Peptidase, eukaryotic cysteine peptidase active site
Unigene14337_All	IPR000169	Peptidase, eukaryotic cysteine peptidase active site
Unigene23471_All	IPR000169	Peptidase, eukaryotic cysteine peptidase active site
Unigene24231_All	IPR000169	Peptidase, eukaryotic cysteine peptidase active site
Unigene8256_All	IPR000169	Peptidase, eukaryotic cysteine peptidase active site
Unigene9937_All	IPR000169	Peptidase, eukaryotic cysteine peptidase active site
Unigene6731_All	IPR000172	Glucose-methanol-choline oxidoreductase
Unigene11728_All	IPR000172	Glucose-methanol-choline oxidoreductase
Unigene14790_All	IPR000172	Glucose-methanol-choline oxidoreductase
Unigene22863_All	IPR000172	Glucose-methanol-choline oxidoreductase
Unigene24283_All	IPR000172	Glucose-methanol-choline oxidoreductase
Unigene24732_All	IPR000172	Glucose-methanol-choline oxidoreductase
Unigene11128_All	IPR000172	Glucose-methanol-choline oxidoreductase
Unigene19243_All	IPR000172	Glucose-methanol-choline oxidoreductase
Unigene22863_All	IPR000172	Glucose-methanol-choline oxidoreductase, N-terminal
Unigene24283_All	IPR000172	Glucose-methanol-choline oxidoreductase, N-terminal
Unigene25138_All	IPR000172	Glucose-methanol-choline oxidoreductase, N-terminal
Unigene24664_All	IPR000173	Glyceraldehyde 3-phosphate dehydrogenase
Unigene27520_All	IPR000173	Glyceraldehyde 3-phosphate dehydrogenase
Unigene27820_All	IPR000173	Glyceraldehyde 3-phosphate dehydrogenase
Unigene26460_All	IPR000173	Glyceraldehyde 3-phosphate dehydrogenase
Unigene13151_All	IPR000178	Initiation factor 2
Unigene9726_All	IPR000178	Initiation factor 2
Unigene704_All	IPR000178	Initiation factor 2
Unigene291_All	IPR000178	Initiation factor 2
Unigene1097_All	IPR000182	GCN5-related N-acetyltransferase
Unigene3149_All	IPR000182	GCN5-related N-acetyltransferase
Unigene8895_All	IPR000182	GCN5-related N-acetyltransferase
Unigene2381_All	IPR000182	GCN5-related N-acetyltransferase
Unigene3514_All	IPR000182	GCN5-related N-acetyltransferase
Unigene7190_All	IPR000182	GCN5-related N-acetyltransferase
Unigene9625_All	IPR000182	GCN5-related N-acetyltransferase
Unigene20166_All	IPR000182	GCN5-related N-acetyltransferase
Unigene20798_All	IPR000182	GCN5-related N-acetyltransferase
Unigene26562_All	IPR000182	GCN5-related N-acetyltransferase
Unigene27789_All	IPR000182	GCN5-related N-acetyltransferase
Unigene55_All	IPR000182	GCN5-related N-acetyltransferase
Unigene1581_All	IPR000182	GCN5-related N-acetyltransferase
Unigene8546_All	IPR000182	GCN5-related N-acetyltransferase
Unigene8469_All	IPR000182	GCN5-related N-acetyltransferase
Unigene9317_All	IPR000182	GCN5-related N-acetyltransferase
Unigene6227_All	IPR000183	Orn/DAP/Arg decarboxylase 2
Unigene8973_All	IPR000183	Orn/DAP/Arg decarboxylase 2
Unigene785_All	IPR000192	Aminotransferase, class V
Unigene27401_All	IPR000192	Aminotransferase, class V
Unigene281_All	IPR000192	Aminotransferase, class V
Unigene143_All	IPR000194	ATPase, F1/V1/A1 complex, alpha/beta subunit, nucleotide-binding
Unigene743_All	IPR000194	ATPase, F1/V1/A1 complex, alpha/beta subunit, nucleotide-binding
Unigene3867_All	IPR000194	ATPase, F1/V1/A1 complex, alpha/beta subunit, nucleotide-binding
Unigene5123_All	IPR000194	ATPase, F1/V1/A1 complex, alpha/beta subunit, nucleotide-binding
Unigene6073_All	IPR000194	ATPase, F1/V1/A1 complex, alpha/beta subunit, nucleotide-binding
Unigene7436_All	IPR000194	ATPase, F1/V1/A1 complex, alpha/beta subunit, nucleotide-binding
Unigene9988_All	IPR000194	ATPase, F1/V1/A1 complex, alpha/beta subunit, nucleotide-binding
Unigene24274_All	IPR000194	ATPase, F1/V1/A1 complex, alpha/beta subunit, nucleotide-binding
Unigene24759_All	IPR000194	ATPase, F1/V1/A1 complex, alpha/beta subunit, nucleotide-binding
Unigene27827_All	IPR000194	ATPase, F1/V1/A1 complex, alpha/beta subunit, nucleotide-binding
Unigene143_All	IPR000194	H+-transporting two-sector ATPase, alpha/beta subunit, central region
Unigene3377_All	IPR000194	H+-transporting two-sector ATPase, alpha/beta subunit, central region
Unigene5123_All	IPR000194	H+-transporting two-sector ATPase, alpha/beta subunit, central region
Unigene6073_All	IPR000194	H+-transporting two-sector ATPase, alpha/beta subunit, central region
Unigene6986_All	IPR000194	H+-transporting two-sector ATPase, alpha/beta subunit, central region
Unigene7436_All	IPR000194	H+-transporting two-sector ATPase, alpha/beta subunit, central region
Unigene7786_All	IPR000194	H+-transporting two-sector ATPase, alpha/beta subunit, central region
Unigene24274_All	IPR000194	H+-transporting two-sector ATPase, alpha/beta subunit, central region
Unigene24759_All	IPR000194	H+-transporting two-sector ATPase, alpha/beta subunit, central region
Unigene27827_All	IPR000194	H+-transporting two-sector ATPase, alpha/beta subunit, central region
Unigene19_All	IPR000194	H+-transporting two-sector ATPase, alpha/beta subunit, central region
Unigene54_All	IPR000194	H+-transporting two-sector ATPase, alpha/beta subunit, central region
Unigene203_All	IPR000194	H+-transporting two-sector ATPase, alpha/beta subunit, central region
Unigene1432_All	IPR000194	H+-transporting two-sector ATPase, alpha/beta subunit, central region
Unigene2252_All	IPR000194	H+-transporting two-sector ATPase, alpha/beta subunit, central region
Unigene3816_All	IPR000194	H+-transporting two-sector ATPase, alpha/beta subunit, central region
Unigene3867_All	IPR000194	H+-transporting two-sector ATPase, alpha/beta subunit, central region
Unigene4672_All	IPR000194	H+-transporting two-sector ATPase, alpha/beta subunit, central region
Unigene4752_All	IPR000194	H+-transporting two-sector ATPase, alpha/beta subunit, central region
Unigene4753_All	IPR000194	H+-transporting two-sector ATPase, alpha/beta subunit, central region
Unigene8481_All	IPR000194	H+-transporting two-sector ATPase, alpha/beta subunit, central region
Unigene9669_All	IPR000194	H+-transporting two-sector ATPase, alpha/beta subunit, central region
Unigene24770_All	IPR000194	H+-transporting two-sector ATPase, alpha/beta subunit, central region
Unigene539_All	IPR000194	H+-transporting two-sector ATPase, alpha/beta subunit, central region
Unigene6021_All	IPR000194	H+-transporting two-sector ATPase, alpha/beta subunit, central region
Unigene23923_All	IPR000194	H+-transporting two-sector ATPase, alpha/beta subunit, central region
Unigene26024_All	IPR000194	H+-transporting two-sector ATPase, alpha/beta subunit, central region
Unigene23_All	IPR000194	H+-transporting two-sector ATPase, alpha/beta subunit, central region
Unigene12462_All	IPR000194	H+-transporting two-sector ATPase, alpha/beta subunit, central region
Unigene18881_All	IPR000194	H+-transporting two-sector ATPase, alpha/beta subunit, central region
Unigene19173_All	IPR000194	H+-transporting two-sector ATPase, alpha/beta subunit, central region
Unigene11062_All	IPR000195	RabGAP/TBC
Unigene22436_All	IPR000195	RabGAP/TBC
Unigene1143_All	IPR000195	RabGAP/TBC
Unigene4614_All	IPR000195	RabGAP/TBC
Unigene1818_All	IPR000195	RabGAP/TBC
Unigene3801_All	IPR000195	RabGAP/TBC
Unigene6609_All	IPR000195	RabGAP/TBC
Unigene4105_All	IPR000195	RabGAP/TBC
Unigene784_All	IPR000195	RabGAP/TBC
Unigene771_All	IPR000195	RabGAP/TBC
Unigene10132_All	IPR000196	Ribosomal protein L19/L19e
Unigene10132_All	IPR000196	Ribosomal protein L19e
Unigene10657_All	IPR000198	RhoGAP
Unigene10852_All	IPR000198	RhoGAP
Unigene15441_All	IPR000198	RhoGAP
Unigene22714_All	IPR000198	RhoGAP
Unigene24595_All	IPR000198	RhoGAP
Unigene6274_All	IPR000198	RhoGAP
Unigene7034_All	IPR000198	RhoGAP
Unigene9008_All	IPR000198	RhoGAP
Unigene1752_All	IPR000198	RhoGAP
Unigene7425_All	IPR000198	RhoGAP
Unigene7473_All	IPR000198	RhoGAP
Unigene9039_All	IPR000198	RhoGAP
Unigene15849_All	IPR000205	NAD-binding site
Unigene24080_All	IPR000205	NAD-binding site
Unigene25018_All	IPR000205	NAD-binding site
Unigene28135_All	IPR000205	NAD-binding site
Unigene10490_All	IPR000205	NAD-binding site
Unigene10491_All	IPR000205	NAD-binding site
Unigene11132_All	IPR000205	NAD-binding site
Unigene12245_All	IPR000205	NAD-binding site
Unigene12369_All	IPR000205	NAD-binding site
Unigene13179_All	IPR000205	NAD-binding site
Unigene15366_All	IPR000205	NAD-binding site
Unigene15479_All	IPR000205	NAD-binding site
Unigene15903_All	IPR000205	NAD-binding site
Unigene17623_All	IPR000205	NAD-binding site
Unigene25684_All	IPR000205	NAD-binding site
Unigene24219_All	IPR000205	NAD-binding site
Unigene1786_All	IPR000205	NAD-binding site
Unigene2890_All	IPR000205	NAD-binding site
Unigene6817_All	IPR000205	NAD-binding site
Unigene7394_All	IPR000205	NAD-binding site
Unigene8381_All	IPR000205	NAD-binding site
Unigene2386_All	IPR000205	NAD-binding site
Unigene2819_All	IPR000205	NAD-binding site
Unigene4110_All	IPR000205	NAD-binding site
Unigene4292_All	IPR000205	NAD-binding site
Unigene5091_All	IPR000205	NAD-binding site
Unigene5233_All	IPR000205	NAD-binding site
Unigene7071_All	IPR000205	NAD-binding site
Unigene8903_All	IPR000205	NAD-binding site
Unigene9249_All	IPR000205	NAD-binding site
Unigene2643_All	IPR000205	NAD-binding site
Unigene173_All	IPR000205	NAD-binding site
Unigene774_All	IPR000205	NAD-binding site
Unigene894_All	IPR000205	NAD-binding site
Unigene17_All	IPR000205	NAD-binding site
Unigene1625_All	IPR000206	Ribosomal protein L7/L12
Unigene607_All	IPR000209	Peptidase S8 and S53, subtilisin, kexin, sedolisin
Unigene3426_All	IPR000209	Peptidase S8 and S53, subtilisin, kexin, sedolisin
Unigene7231_All	IPR000209	Peptidase S8 and S53, subtilisin, kexin, sedolisin
Unigene24262_All	IPR000209	Peptidase S8 and S53, subtilisin, kexin, sedolisin
Unigene50_All	IPR000209	Peptidase S8 and S53, subtilisin, kexin, sedolisin
Unigene9427_All	IPR000209	Peptidase S8 and S53, subtilisin, kexin, sedolisin
Unigene9903_All	IPR000209	Peptidase S8 and S53, subtilisin, kexin, sedolisin
Unigene24223_All	IPR000209	Peptidase S8 and S53, subtilisin, kexin, sedolisin
Unigene823_All	IPR000209	Peptidase S8 and S53, subtilisin, kexin, sedolisin
Unigene9679_All	IPR000209	Peptidase S8 and S53, subtilisin, kexin, sedolisin
Unigene2343_All	IPR000209	Peptidase S8 and S53, subtilisin, kexin, sedolisin
Unigene15210_All	IPR000209	Peptidase S8 and S53, subtilisin, kexin, sedolisin
Unigene28192_All	IPR000209	Peptidase S8 and S53, subtilisin, kexin, sedolisin
Unigene14476_All	IPR000210	BTB/POZ
Unigene25066_All	IPR000210	BTB/POZ
Unigene1638_All	IPR000210	BTB/POZ
Unigene9333_All	IPR000210	BTB/POZ
Unigene3887_All	IPR000210	BTB/POZ
Unigene6248_All	IPR000210	BTB/POZ
Unigene6753_All	IPR000210	BTB/POZ
Unigene7395_All	IPR000210	BTB/POZ
Unigene7760_All	IPR000210	BTB/POZ
Unigene8139_All	IPR000210	BTB/POZ
Unigene2648_All	IPR000215	Proteinase inhibitor I4, serpin
Unigene2874_All	IPR000215	Proteinase inhibitor I4, serpin
Unigene10173_All	IPR000217	Tubulin
Unigene10465_All	IPR000217	Tubulin
Unigene10584_All	IPR000217	Tubulin
Unigene11835_All	IPR000217	Tubulin
Unigene25665_All	IPR000217	Tubulin
Unigene10758_All	IPR000217	Tubulin
Unigene25022_All	IPR000217	Tubulin
Unigene2025_All	IPR000217	Tubulin
Unigene6172_All	IPR000217	Tubulin
Unigene7211_All	IPR000217	Tubulin
Unigene8230_All	IPR000217	Tubulin
Unigene1039_All	IPR000217	Tubulin
Unigene2829_All	IPR000217	Tubulin
Unigene4751_All	IPR000217	Tubulin
Unigene1536_All	IPR000218	Ribosomal protein L14b/L23e
Unigene5401_All	IPR000218	Ribosomal protein L14b/L23e
Unigene5848_All	IPR000218	Ribosomal protein L14b/L23e
Unigene2243_All	IPR000219	Dbl homology (DH) domain
Unigene8270_All	IPR000219	Dbl homology (DH) domain
Unigene19_All	IPR000219	Dbl homology (DH) domain
Unigene11573_All	IPR000219	DH
Unigene13920_All	IPR000219	DH
Unigene24906_All	IPR000219	DH
Unigene28143_All	IPR000219	DH
Unigene23923_All	IPR000219	DH
Unigene23806_All	IPR000219	DH
Unigene5214_All	IPR000219	DH
Unigene8986_All	IPR000219	DH
Unigene3765_All	IPR000219	DH
Unigene4808_All	IPR000219	DH
Unigene5382_All	IPR000219	DH
Unigene6645_All	IPR000219	DH
Unigene2243_All	IPR000219	DH
Unigene9438_All	IPR000219	DH
Unigene9480_All	IPR000219	DH
Unigene102_All	IPR000219	DH
Unigene19_All	IPR000219	DH
Unigene205_All	IPR000222	Protein phosphatase 2C
Unigene15758_All	IPR000225	Armadillo
Unigene4713_All	IPR000225	Armadillo
Unigene6787_All	IPR000225	Armadillo
Unigene4936_All	IPR000225	Armadillo
Unigene59_All	IPR000225	Armadillo
Unigene9753_All	IPR000231	Ribosomal protein L30e
Unigene3889_All	IPR000232	Heat shock factor (HSF)-type, DNA-binding
Unigene4753_All	IPR000232	Heat shock factor (HSF)-type, DNA-binding
Unigene5135_All	IPR000232	Heat shock factor (HSF)-type, DNA-binding
Unigene28127_All	IPR000232	Heat shock factor (HSF)-type, DNA-binding
Unigene4579_All	IPR000232	Heat shock factor (HSF)-type, DNA-binding
Unigene8625_All	IPR000232	Heat shock factor (HSF)-type, DNA-binding
Unigene23020_All	IPR000232	Heat shock factor (HSF)-type, DNA-binding
Unigene9460_All	IPR000235	Ribosomal protein S7
Unigene1827_All	IPR000238	Ribosome-binding factor A
Unigene2440_All	IPR000238	Ribosome-binding factor A
Unigene4841_All	IPR000238	Ribosome-binding factor A
Unigene12175_All	IPR000238	Ribosome-binding factor A
Unigene27790_All	IPR000238	Ribosome-binding factor A
Unigene3991_All	IPR000242	Tyrosine specific protein phosphatase
Unigene23336_All	IPR000242	Tyrosine specific protein phosphatase
Unigene3097_All	IPR000242	Tyrosine specific protein phosphatase
Unigene7449_All	IPR000243	Peptidase T1A, proteasome beta-subunit
Unigene9095_All	IPR000243	Peptidase T1A, proteasome beta-subunit
Unigene9143_All	IPR000243	Peptidase T1A, proteasome beta-subunit
Unigene15112_All	IPR000243	Peptidase T1A, proteasome beta-subunit
Unigene8205_All	IPR000243	Peptidase T1A, proteasome beta-subunit
Unigene9905_All	IPR000243	Peptidase T1A, proteasome beta-subunit
Unigene19256_All	IPR000243	Peptidase T1A, proteasome beta-subunit
Unigene1703_All	IPR000245	ATPase, V0 complex, proteolipid subunit C,
Unigene2743_All	IPR000245	ATPase, V0 complex, proteolipid subunit C,
Unigene1703_All	IPR000245	Vacuolar H+-transporting two-sector ATPase, C subunit
Unigene2743_All	IPR000245	Vacuolar H+-transporting two-sector ATPase, C subunit
Unigene6213_All	IPR000245	Vacuolar H+-transporting two-sector ATPase, C subunit
Unigene2064_All	IPR000250	Peptidase A4, scytalidopepsin B
Unigene8207_All	IPR000250	Peptidase A4, scytalidopepsin B
Unigene15953_All	IPR000250	Peptidase A4, scytalidopepsin B
Unigene20204_All	IPR000250	Peptidase A4, scytalidopepsin B
Unigene24927_All	IPR000250	Peptidase A4, scytalidopepsin B
Unigene10230_All	IPR000253	Forkhead-associated
Unigene2289_All	IPR000253	Forkhead-associated
Unigene8860_All	IPR000253	Forkhead-associated
Unigene2522_All	IPR000253	Forkhead-associated
Unigene9023_All	IPR000253	Forkhead-associated
Unigene4361_All	IPR000253	Forkhead-associated
Unigene9447_All	IPR000253	Forkhead-associated
Unigene734_All	IPR000253	Forkhead-associated
Unigene11912_All	IPR000254	Cellulose-binding region, fungal
Unigene14047_All	IPR000254	Cellulose-binding region, fungal
Unigene19641_All	IPR000254	Cellulose-binding region, fungal
Unigene23139_All	IPR000254	Cellulose-binding region, fungal
Unigene24064_All	IPR000254	Cellulose-binding region, fungal
Unigene24802_All	IPR000254	Cellulose-binding region, fungal
Unigene25965_All	IPR000254	Cellulose-binding region, fungal
Unigene27802_All	IPR000254	Cellulose-binding region, fungal
Unigene4657_All	IPR000257	Uroporphyrinogen decarboxylase (URO-D)
Unigene3765_All	IPR000261	EPS15 homology (EH)
Unigene9480_All	IPR000261	EPS15 homology (EH)
Unigene2009_All	IPR000262	FMN-dependent alpha-hydroxy acid dehydrogenase
Unigene297_All	IPR000262	FMN-dependent alpha-hydroxy acid dehydrogenase
Unigene1295_All	IPR000262	FMN-dependent alpha-hydroxy acid dehydrogenase
Unigene3656_All	IPR000262	FMN-dependent alpha-hydroxy acid dehydrogenase
Unigene8921_All	IPR000262	FMN-dependent alpha-hydroxy acid dehydrogenase
Unigene9711_All	IPR000262	FMN-dependent alpha-hydroxy acid dehydrogenase
Unigene10893_All	IPR000262	FMN-dependent alpha-hydroxy acid dehydrogenase
Unigene5348_All	IPR000266	Ribosomal protein S17
Unigene3881_All	IPR000269	Copper amine oxidase
Unigene266_All	IPR000269	Copper amine oxidase
Unigene75_All	IPR000269	Copper amine oxidase
Unigene14328_All	IPR000270	Octicosapeptide/Phox/Bem1p
Unigene4547_All	IPR000270	Octicosapeptide/Phox/Bem1p
Unigene25017_All	IPR000270	Octicosapeptide/Phox/Bem1p
Unigene211_All	IPR000270	Octicosapeptide/Phox/Bem1p
Unigene2243_All	IPR000270	Octicosapeptide/Phox/Bem1p
Unigene23806_All	IPR000270	Octicosapeptide/Phox/Bem1p
Unigene2592_All	IPR000271	Ribosomal protein L34
Unigene10927_All	IPR000276	GPCR, rhodopsin-like
Unigene16642_All	IPR000276	GPCR, rhodopsin-like
Unigene27900_All	IPR000276	GPCR, rhodopsin-like
Unigene7162_All	IPR000276	GPCR, rhodopsin-like
Unigene7162_All	IPR000276	Rhodopsin-like GPCR superfamily
Unigene4484_All	IPR000276	Rhodopsin-like GPCR superfamily
Unigene10786_All	IPR000276	Rhodopsin-like GPCR superfamily
Unigene5074_All	IPR000276	Rhodopsin-like GPCR superfamily
Unigene7232_All	IPR000276	Rhodopsin-like GPCR superfamily
Unigene8033_All	IPR000276	Rhodopsin-like GPCR superfamily
Unigene16939_All	IPR000276	Rhodopsin-like GPCR superfamily
Unigene21780_All	IPR000276	Rhodopsin-like GPCR superfamily
Unigene23174_All	IPR000276	Rhodopsin-like GPCR superfamily
Unigene23241_All	IPR000276	Rhodopsin-like GPCR superfamily
Unigene4070_All	IPR000277	Cys/Met metabolism pyridoxal-phosphate-dependent enzymes
Unigene6769_All	IPR000277	Cys/Met metabolism pyridoxal-phosphate-dependent enzymes
Unigene19519_All	IPR000277	Cys/Met metabolism pyridoxal-phosphate-dependent enzymes
Unigene21879_All	IPR000277	Cys/Met metabolism pyridoxal-phosphate-dependent enzymes
Unigene1712_All	IPR000277	Cys/Met metabolism pyridoxal-phosphate-dependent enzymes
Unigene7186_All	IPR000277	Cys/Met metabolism pyridoxal-phosphate-dependent enzymes
Unigene18825_All	IPR000277	Cys/Met metabolism pyridoxal-phosphate-dependent enzymes
Unigene19865_All	IPR000277	Cys/Met metabolism pyridoxal-phosphate-dependent enzymes
Unigene22327_All	IPR000277	Cys/Met metabolism pyridoxal-phosphate-dependent enzymes
Unigene25033_All	IPR000277	Cys/Met metabolism pyridoxal-phosphate-dependent enzymes
Unigene6769_All	IPR000277	Cys/Met metabolism, pyridoxal phosphate-dependent enzyme
Unigene25339_All	IPR000277	Cys/Met metabolism, pyridoxal phosphate-dependent enzyme
Unigene7430_All	IPR000283	NADH dehydrogenase 75 kDa subunit, conserved site
Unigene7430_All	IPR000283	Respiratory-chain NADH dehydrogenase 75 kDa subunit
Unigene792_All	IPR000286	Histone deacetylase superfamily
Unigene5001_All	IPR000286	Histone deacetylase superfamily
Unigene611_All	IPR000286	Histone deacetylase superfamily
Unigene9428_All	IPR000286	Histone deacetylase superfamily
Unigene7089_All	IPR000286	Histone deacetylase superfamily
Unigene26814_All	IPR000289	Ribosomal protein S28e
Unigene24230_All	IPR000292	Formate/nitrite transporter
Unigene13389_All	IPR000294	Vitamin K-dependent carboxylation/gamma-carboxyglutamic region
Unigene9041_All	IPR000294	Vitamin K-dependent carboxylation/gamma-carboxyglutamic region
Unigene9469_All	IPR000297	PpiC-type peptidyl-prolyl cis-trans isomerase
Unigene9807_All	IPR000300	Inositol polyphosphate related phosphatase
Unigene23786_All	IPR000300	Inositol polyphosphate related phosphatase
Unigene26380_All	IPR000300	Inositol polyphosphate related phosphatase
Unigene4889_All	IPR000300	Inositol polyphosphate related phosphatase
Unigene24813_All	IPR000300	Inositol polyphosphate related phosphatase
Unigene25098_All	IPR000300	Inositol polyphosphate related phosphatase
Unigene4061_All	IPR000300	Inositol polyphosphate related phosphatase
Unigene576_All	IPR000301	CD9/CD37/CD63 antigen
Unigene214_All	IPR000304	Delta 1-pyrroline-5-carboxylate reductase
Unigene15893_All	IPR000304	Delta 1-pyrroline-5-carboxylate reductase
Unigene9957_All	IPR000305	Excinuclease ABC, C subunit, N-terminal
Unigene15838_All	IPR000306	Zinc finger, FYVE-type
Unigene4733_All	IPR000306	Zinc finger, FYVE-type
Unigene8302_All	IPR000306	Zinc finger, FYVE-type
Unigene15838_All	IPR000306	Zn-finger, FYVE type
Unigene16445_All	IPR000306	Zn-finger, FYVE type
Unigene4733_All	IPR000306	Zn-finger, FYVE type
Unigene7539_All	IPR000306	Zn-finger, FYVE type
Unigene4129_All	IPR000306	Zn-finger, FYVE type
Unigene8302_All	IPR000306	Zn-finger, FYVE type
Unigene350_All	IPR000306	Zn-finger, FYVE type
Unigene26068_All	IPR000308	14-3-3 protein
Unigene12330_All	IPR000308	14-3-3 protein
Unigene2078_All	IPR000308	14-3-3 protein
Unigene27648_All	IPR000312	Glycosyl transferase, family 3
Unigene6726_All	IPR000315	Zinc finger, B-box
Unigene6726_All	IPR000315	Zn-finger, B-box
Unigene8692_All	IPR000315	Zn-finger, B-box
Unigene10284_All	IPR000319	Aspartate-semialdehyde dehydrogenase
Unigene24649_All	IPR000319	Aspartate-semialdehyde dehydrogenase
Unigene10284_All	IPR000319	Aspartate-semialdehyde dehydrogenase, conserved site
Unigene24649_All	IPR000319	Aspartate-semialdehyde dehydrogenase, conserved site
Unigene2070_All	IPR000322	Glycoside hydrolase, family 31
Unigene9510_All	IPR000322	Glycoside hydrolase, family 31
Unigene2747_All	IPR000322	Glycoside hydrolase, family 31
Unigene9077_All	IPR000322	Glycoside hydrolase, family 31
Unigene11034_All	IPR000322	Glycoside hydrolase, family 31
Unigene13989_All	IPR000322	Glycoside hydrolase, family 31
Unigene14940_All	IPR000322	Glycoside hydrolase, family 31
Unigene22461_All	IPR000322	Glycoside hydrolase, family 31
Unigene23190_All	IPR000322	Glycoside hydrolase, family 31
Unigene24015_All	IPR000322	Glycoside hydrolase, family 31
Unigene22205_All	IPR000322	Glycoside hydrolase, family 31
Unigene2335_All	IPR000326	Phosphoesterase, PA-phosphatase related
Unigene5793_All	IPR000326	Phosphoesterase, PA-phosphatase related
Unigene27543_All	IPR000326	Phosphoesterase, PA-phosphatase related
Unigene10665_All	IPR000330	SNF2-related
Unigene10954_All	IPR000330	SNF2-related
Unigene22152_All	IPR000330	SNF2-related
Unigene22871_All	IPR000330	SNF2-related
Unigene24502_All	IPR000330	SNF2-related
Unigene24811_All	IPR000330	SNF2-related
Unigene26569_All	IPR000330	SNF2-related
Unigene27363_All	IPR000330	SNF2-related
Unigene11730_All	IPR000330	SNF2-related
Unigene12333_All	IPR000330	SNF2-related
Unigene13698_All	IPR000330	SNF2-related
Unigene21260_All	IPR000330	SNF2-related
Unigene22214_All	IPR000330	SNF2-related
Unigene23322_All	IPR000330	SNF2-related
Unigene25913_All	IPR000330	SNF2-related
Unigene26677_All	IPR000330	SNF2-related
Unigene15001_All	IPR000330	SNF2-related
Unigene27593_All	IPR000330	SNF2-related
Unigene23636_All	IPR000330	SNF2-related
Unigene23121_All	IPR000330	SNF2-related
Unigene23442_All	IPR000330	SNF2-related
Unigene5536_All	IPR000330	SNF2-related
Unigene5960_All	IPR000330	SNF2-related
Unigene6768_All	IPR000330	SNF2-related
Unigene6806_All	IPR000330	SNF2-related
Unigene6941_All	IPR000330	SNF2-related
Unigene7710_All	IPR000330	SNF2-related
Unigene9068_All	IPR000330	SNF2-related
Unigene1549_All	IPR000330	SNF2-related
Unigene6040_All	IPR000330	SNF2-related
Unigene6211_All	IPR000330	SNF2-related
Unigene6391_All	IPR000330	SNF2-related
Unigene9056_All	IPR000330	SNF2-related
Unigene9837_All	IPR000330	SNF2-related
Unigene1933_All	IPR000330	SNF2-related
Unigene3042_All	IPR000330	SNF2-related
Unigene8235_All	IPR000330	SNF2-related
Unigene208_All	IPR000330	SNF2-related
Unigene3730_All	IPR000331	Rap/ran-GAP
Unigene2314_All	IPR000340	Dual specificity protein phosphatase
Unigene2014_All	IPR000340	Dual specificity protein phosphatase
Unigene3991_All	IPR000340	Dual specificity protein phosphatase
Unigene13434_All	IPR000340	Dual specificity protein phosphatase
Unigene21896_All	IPR000340	Dual specificity protein phosphatase
Unigene3097_All	IPR000340	Dual specificity protein phosphatase
Unigene4086_All	IPR000340	Dual specificity protein phosphatase
Unigene3991_All	IPR000340	Protein-tyrosine phosphatase, dual specificity
Unigene8452_All	IPR000340	Protein-tyrosine phosphatase, dual specificity
Unigene21896_All	IPR000340	Protein-tyrosine phosphatase, dual specificity
Unigene27481_All	IPR000342	Regulator of G protein
Unigene3804_All	IPR000342	Regulator of G protein
Unigene6051_All	IPR000342	Regulator of G protein
Unigene7478_All	IPR000342	Regulator of G protein
Unigene2971_All	IPR000342	Regulator of G protein
Unigene2971_All	IPR000342	Regulator of G protein signalling
Unigene3804_All	IPR000342	Regulator of G protein signalling
Unigene6051_All	IPR000342	Regulator of G protein signalling
Unigene77_All	IPR000345	Cytochrome c heme-binding site
Unigene1487_All	IPR000345	Cytochrome c heme-binding site
Unigene1586_All	IPR000345	Cytochrome c heme-binding site
Unigene2314_All	IPR000345	Cytochrome c heme-binding site
Unigene4402_All	IPR000345	Cytochrome c heme-binding site
Unigene5023_All	IPR000345	Cytochrome c heme-binding site
Unigene8456_All	IPR000345	Cytochrome c heme-binding site
Unigene10927_All	IPR000345	Cytochrome c heme-binding site
Unigene11014_All	IPR000345	Cytochrome c heme-binding site
Unigene13389_All	IPR000345	Cytochrome c heme-binding site
Unigene18843_All	IPR000345	Cytochrome c heme-binding site
Unigene24463_All	IPR000345	Cytochrome c heme-binding site
Unigene36_All	IPR000345	Cytochrome c heme-binding site
Unigene308_All	IPR000345	Cytochrome c heme-binding site
Unigene1506_All	IPR000345	Cytochrome c heme-binding site
Unigene2127_All	IPR000345	Cytochrome c heme-binding site
Unigene3152_All	IPR000345	Cytochrome c heme-binding site
Unigene4733_All	IPR000345	Cytochrome c heme-binding site
Unigene4936_All	IPR000345	Cytochrome c heme-binding site
Unigene7118_All	IPR000345	Cytochrome c heme-binding site
Unigene7258_All	IPR000345	Cytochrome c heme-binding site
Unigene7400_All	IPR000345	Cytochrome c heme-binding site
Unigene7441_All	IPR000345	Cytochrome c heme-binding site
Unigene8810_All	IPR000345	Cytochrome c heme-binding site
Unigene9013_All	IPR000345	Cytochrome c heme-binding site
Unigene14015_All	IPR000345	Cytochrome c heme-binding site
Unigene14626_All	IPR000345	Cytochrome c heme-binding site
Unigene14760_All	IPR000345	Cytochrome c heme-binding site
Unigene14981_All	IPR000345	Cytochrome c heme-binding site
Unigene22180_All	IPR000345	Cytochrome c heme-binding site
Unigene26011_All	IPR000345	Cytochrome c heme-binding site
Unigene4192_All	IPR000345	Cytochrome c heme-binding site
Unigene7034_All	IPR000345	Cytochrome c heme-binding site
Unigene10516_All	IPR000345	Cytochrome c heme-binding site
Unigene21639_All	IPR000345	Cytochrome c heme-binding site
Unigene22714_All	IPR000345	Cytochrome c heme-binding site
Unigene211_All	IPR000345	Cytochrome c heme-binding site
Unigene3151_All	IPR000345	Cytochrome c heme-binding site
Unigene3975_All	IPR000345	Cytochrome c heme-binding site
Unigene4613_All	IPR000345	Cytochrome c heme-binding site
Unigene5090_All	IPR000345	Cytochrome c heme-binding site
Unigene23636_All	IPR000345	Cytochrome c heme-binding site
Unigene24032_All	IPR000345	Cytochrome c heme-binding site
Unigene6930_All	IPR000348	emp24/gp25L/p24
Unigene8373_All	IPR000348	emp24/gp25L/p24
Unigene4837_All	IPR000348	emp24/gp25L/p24
Unigene711_All	IPR000348	emp24/gp25L/p24
Unigene15524_All	IPR000352	Class I peptide chain release factor
Unigene24986_All	IPR000352	Class I peptide chain release factor
Unigene6393_All	IPR000352	Class I peptide chain release factor
Unigene14312_All	IPR000352	Class I peptide chain release factor
Unigene10711_All	IPR000357	HEAT
Unigene27187_All	IPR000357	HEAT
Unigene10372_All	IPR000357	HEAT
Unigene11568_All	IPR000357	HEAT
Unigene22708_All	IPR000357	HEAT
Unigene24692_All	IPR000357	HEAT
Unigene24796_All	IPR000357	HEAT
Unigene25071_All	IPR000357	HEAT
Unigene17324_All	IPR000357	HEAT
Unigene15758_All	IPR000357	HEAT
Unigene11039_All	IPR000357	HEAT
Unigene1284_All	IPR000357	HEAT
Unigene1740_All	IPR000357	HEAT
Unigene2208_All	IPR000357	HEAT
Unigene2690_All	IPR000357	HEAT
Unigene6985_All	IPR000357	HEAT
Unigene8984_All	IPR000357	HEAT
Unigene9184_All	IPR000357	HEAT
Unigene1582_All	IPR000357	HEAT
Unigene2287_All	IPR000357	HEAT
Unigene4492_All	IPR000357	HEAT
Unigene5758_All	IPR000357	HEAT
Unigene3997_All	IPR000357	HEAT
Unigene5681_All	IPR000357	HEAT
Unigene2493_All	IPR000357	HEAT
Unigene6136_All	IPR000357	HEAT
Unigene6267_All	IPR000357	HEAT
Unigene7327_All	IPR000357	HEAT
Unigene9068_All	IPR000357	HEAT
Unigene303_All	IPR000357	HEAT
Unigene249_All	IPR000357	HEAT
Unigene768_All	IPR000357	HEAT
Unigene59_All	IPR000357	HEAT
Unigene10656_All	IPR000358	Ribonucleotide reductase
Unigene21223_All	IPR000358	Ribonucleotide reductase
Unigene1101_All	IPR000361	HesB/YadR/YfhF
Unigene1648_All	IPR000361	HesB/YadR/YfhF
Unigene10623_All	IPR000362	Fumarate lyase
Unigene28206_All	IPR000362	Fumarate lyase
Unigene10518_All	IPR000362	Fumarate lyase
Unigene3342_All	IPR000362	Fumarate lyase
Unigene4068_All	IPR000362	Fumarate lyase
Unigene8542_All	IPR000362	Fumarate lyase
Unigene694_All	IPR000374	Phosphatidate cytidylyltransferase
Unigene15564_All	IPR000374	Phosphatidate cytidylyltransferase
Unigene25084_All	IPR000374	Phosphatidate cytidylyltransferase
Unigene23174_All	IPR000374	Phosphatidate cytidylyltransferase
Unigene24299_All	IPR000374	Phosphatidate cytidylyltransferase
Unigene11030_All	IPR000375	Dynamin central region
Unigene9225_All	IPR000375	Dynamin central region
Unigene4896_All	IPR000375	Dynamin central region
Unigene912_All	IPR000375	Dynamin central region
Unigene914_All	IPR000375	Dynamin central region
Unigene88_All	IPR000379	Esterase/lipase/thioesterase
Unigene409_All	IPR000379	Esterase/lipase/thioesterase
Unigene46_All	IPR000379	Esterase/lipase/thioesterase
Unigene261_All	IPR000379	Esterase/lipase/thioesterase
Unigene418_All	IPR000379	Esterase/lipase/thioesterase
Unigene1751_All	IPR000379	Esterase/lipase/thioesterase
Unigene3154_All	IPR000379	Esterase/lipase/thioesterase
Unigene3449_All	IPR000379	Esterase/lipase/thioesterase
Unigene4069_All	IPR000379	Esterase/lipase/thioesterase
Unigene4825_All	IPR000379	Esterase/lipase/thioesterase
Unigene5263_All	IPR000379	Esterase/lipase/thioesterase
Unigene6691_All	IPR000379	Esterase/lipase/thioesterase
Unigene6774_All	IPR000379	Esterase/lipase/thioesterase
Unigene12812_All	IPR000379	Esterase/lipase/thioesterase
Unigene14388_All	IPR000379	Esterase/lipase/thioesterase
Unigene16349_All	IPR000379	Esterase/lipase/thioesterase
Unigene23094_All	IPR000379	Esterase/lipase/thioesterase
Unigene23392_All	IPR000379	Esterase/lipase/thioesterase
Unigene28026_All	IPR000379	Esterase/lipase/thioesterase
Unigene7811_All	IPR000379	Esterase/lipase/thioesterase
Unigene16039_All	IPR000379	Esterase/lipase/thioesterase
Unigene20332_All	IPR000379	Esterase/lipase/thioesterase
Unigene21874_All	IPR000379	Esterase/lipase/thioesterase
Unigene52_All	IPR000379	Esterase/lipase/thioesterase
Unigene2938_All	IPR000379	Esterase/lipase/thioesterase
Unigene8377_All	IPR000379	Esterase/lipase/thioesterase
Unigene10503_All	IPR000379	Esterase/lipase/thioesterase
Unigene11067_All	IPR000379	Esterase/lipase/thioesterase
Unigene11158_All	IPR000379	Esterase/lipase/thioesterase
Unigene10823_All	IPR000385	MoaA/nifB/pqqE
Unigene3991_All	IPR000387	Protein-tyrosine phosphatase
Unigene8452_All	IPR000387	Protein-tyrosine phosphatase
Unigene21896_All	IPR000387	Protein-tyrosine phosphatase
Unigene2314_All	IPR000387	Tyrosine specific protein phosphatase and dual specificity protein phosphatase
Unigene2014_All	IPR000387	Tyrosine specific protein phosphatase and dual specificity protein phosphatase
Unigene3434_All	IPR000387	Tyrosine specific protein phosphatase and dual specificity protein phosphatase
Unigene3991_All	IPR000387	Tyrosine specific protein phosphatase and dual specificity protein phosphatase
Unigene5598_All	IPR000387	Tyrosine specific protein phosphatase and dual specificity protein phosphatase
Unigene13434_All	IPR000387	Tyrosine specific protein phosphatase and dual specificity protein phosphatase
Unigene21896_All	IPR000387	Tyrosine specific protein phosphatase and dual specificity protein phosphatase
Unigene23336_All	IPR000387	Tyrosine specific protein phosphatase and dual specificity protein phosphatase
Unigene3097_All	IPR000387	Tyrosine specific protein phosphatase and dual specificity protein phosphatase
Unigene4086_All	IPR000387	Tyrosine specific protein phosphatase and dual specificity protein phosphatase
Unigene26550_All	IPR000387	Tyrosine specific protein phosphatase and dual specificity protein phosphatase
Unigene20241_All	IPR000398	Thymidylate synthase
Unigene4817_All	IPR000398	Thymidylate synthase
Unigene4817_All	IPR000398	Thymidylate synthase, C-terminal
Unigene2254_All	IPR000399	Pyruvate decarboxylase
Unigene4834_All	IPR000399	Pyruvate decarboxylase
Unigene6359_All	IPR000399	Pyruvate decarboxylase
Unigene8451_All	IPR000399	Pyruvate decarboxylase
Unigene9178_All	IPR000399	Pyruvate decarboxylase
Unigene9842_All	IPR000399	Pyruvate decarboxylase
Unigene550_All	IPR000399	Pyruvate decarboxylase
Unigene4834_All	IPR000399	TPP-binding enzymes, conserved site
Unigene9178_All	IPR000399	TPP-binding enzymes, conserved site
Unigene5040_All	IPR000403	Phosphatidylinositol 3- and 4-kinase
Unigene6267_All	IPR000403	Phosphatidylinositol 3- and 4-kinase
Unigene7727_All	IPR000403	Phosphatidylinositol 3- and 4-kinase
Unigene11039_All	IPR000403	Phosphatidylinositol 3- and 4-kinase
Unigene1924_All	IPR000403	Phosphatidylinositol 3- and 4-kinase
Unigene2331_All	IPR000403	Phosphatidylinositol 3- and 4-kinase
Unigene2626_All	IPR000403	Phosphatidylinositol 3- and 4-kinase
Unigene5680_All	IPR000403	Phosphatidylinositol 3- and 4-kinase
Unigene6487_All	IPR000403	Phosphatidylinositol 3- and 4-kinase
Unigene9527_All	IPR000403	Phosphatidylinositol 3- and 4-kinase
Unigene20811_All	IPR000403	Phosphatidylinositol 3- and 4-kinase
Unigene26293_All	IPR000403	Phosphatidylinositol 3- and 4-kinase
Unigene553_All	IPR000403	Phosphatidylinositol 3- and 4-kinase
Unigene768_All	IPR000403	Phosphatidylinositol 3- and 4-kinase
Unigene8140_All	IPR000403	Phosphatidylinositol 3- and 4-kinase
Unigene16756_All	IPR000403	Phosphatidylinositol 3- and 4-kinase
Unigene20417_All	IPR000403	Phosphatidylinositol 3- and 4-kinase
Unigene768_All	IPR000403	Phosphatidylinositol 3- and 4-kinase, catalytic
Unigene2331_All	IPR000403	Phosphatidylinositol 3- and 4-kinase, catalytic
Unigene5040_All	IPR000403	Phosphatidylinositol 3- and 4-kinase, catalytic
Unigene6267_All	IPR000403	Phosphatidylinositol 3- and 4-kinase, catalytic
Unigene11039_All	IPR000403	Phosphatidylinositol 3- and 4-kinase, catalytic
Unigene26293_All	IPR000403	Phosphatidylinositol 3- and 4-kinase, catalytic
Unigene7135_All	IPR000406	RHO protein GDP dissociation inhibitor
Unigene38_All	IPR000407	Nucleoside phosphatase GDA1/CD39
Unigene178_All	IPR000408	Regulator of chromosome condensation, RCC1
Unigene4661_All	IPR000408	Regulator of chromosome condensation, RCC1
Unigene8408_All	IPR000408	Regulator of chromosome condensation, RCC1
Unigene9446_All	IPR000408	Regulator of chromosome condensation, RCC1
Unigene10641_All	IPR000408	Regulator of chromosome condensation, RCC1
Unigene24218_All	IPR000408	Regulator of chromosome condensation, RCC1
Unigene27308_All	IPR000408	Regulator of chromosome condensation, RCC1
Unigene2418_All	IPR000408	Regulator of chromosome condensation, RCC1
Unigene6967_All	IPR000408	Regulator of chromosome condensation, RCC1
Unigene11968_All	IPR000408	Regulator of chromosome condensation, RCC1
Unigene16041_All	IPR000408	Regulator of chromosome condensation, RCC1
Unigene24851_All	IPR000408	Regulator of chromosome condensation, RCC1
Unigene27879_All	IPR000408	Regulator of chromosome condensation, RCC1
Unigene16801_All	IPR000408	Regulator of chromosome condensation, RCC1
Unigene5058_All	IPR000408	Regulator of chromosome condensation, RCC1
Unigene14331_All	IPR000408	Regulator of chromosome condensation, RCC1
Unigene23952_All	IPR000408	Regulator of chromosome condensation, RCC1
Unigene25169_All	IPR000408	Regulator of chromosome condensation, RCC1
Unigene8237_All	IPR000422	3,4-Dihydroxy-2-butanone 4-phosphate synthase
Unigene23082_All	IPR000425	Major intrinsic protein
Unigene24009_All	IPR000425	Major intrinsic protein
Unigene4139_All	IPR000425	Major intrinsic protein
Unigene4209_All	IPR000425	Major intrinsic protein
Unigene1702_All	IPR000426	Proteasome alpha-subunit
Unigene2425_All	IPR000426	Proteasome alpha-subunit
Unigene4815_All	IPR000426	Proteasome alpha-subunit
Unigene6208_All	IPR000426	Proteasome alpha-subunit
Unigene8388_All	IPR000426	Proteasome alpha-subunit
Unigene9708_All	IPR000426	Proteasome alpha-subunit
Unigene753_All	IPR000426	Proteasome alpha-subunit
Unigene753_All	IPR000426	Proteasome alpha-subunit, conserved site
Unigene1702_All	IPR000426	Proteasome alpha-subunit, conserved site
Unigene4815_All	IPR000426	Proteasome alpha-subunit, conserved site
Unigene6208_All	IPR000426	Proteasome alpha-subunit, conserved site
Unigene8388_All	IPR000426	Proteasome alpha-subunit, conserved site
Unigene2642_All	IPR000432	DNA mismatch repair protein MutS, C-terminal
Unigene4189_All	IPR000432	DNA mismatch repair protein MutS, C-terminal
Unigene8174_All	IPR000432	DNA mismatch repair protein MutS, C-terminal
Unigene12661_All	IPR000432	DNA mismatch repair protein MutS, C-terminal
Unigene18173_All	IPR000432	DNA mismatch repair protein MutS, C-terminal
Unigene24638_All	IPR000432	DNA mismatch repair protein MutS, C-terminal
Unigene26137_All	IPR000432	DNA mismatch repair protein MutS, C-terminal
Unigene26481_All	IPR000432	DNA mismatch repair protein MutS, C-terminal
Unigene27038_All	IPR000432	DNA mismatch repair protein MutS, C-terminal
Unigene24722_All	IPR000432	DNA mismatch repair protein MutS, C-terminal
Unigene25775_All	IPR000432	DNA mismatch repair protein MutS, C-terminal
Unigene21473_All	IPR000432	DNA mismatch repair protein MutS, C-terminal
Unigene5297_All	IPR000433	Zinc finger, ZZ-type
Unigene6114_All	IPR000433	Zinc finger, ZZ-type
Unigene7114_All	IPR000433	Zinc finger, ZZ-type
Unigene5297_All	IPR000433	Zn-finger, ZZ type
Unigene7114_All	IPR000433	Zn-finger, ZZ type
Unigene6114_All	IPR000433	Zn-finger, ZZ type
Unigene211_All	IPR000433	Zn-finger, ZZ type
Unigene28016_All	IPR000439	Ribosomal protein L15e
Unigene27047_All	IPR000439	Ribosomal protein L15e
Unigene9454_All	IPR000445	Helix-hairpin-helix motif
Unigene24246_All	IPR000445	Helix-hairpin-helix motif
Unigene10490_All	IPR000447	FAD-dependent glycerol-3-phosphate dehydrogenase
Unigene10633_All	IPR000449	Ubiquitin-associated
Unigene22195_All	IPR000449	Ubiquitin-associated
Unigene9921_All	IPR000449	Ubiquitin-associated
Unigene2950_All	IPR000449	Ubiquitin-associated
Unigene4151_All	IPR000449	Ubiquitin-associated
Unigene5251_All	IPR000449	Ubiquitin-associated
Unigene6906_All	IPR000449	Ubiquitin-associated
Unigene6884_All	IPR000449	Ubiquitin-associated
Unigene83_All	IPR000449	Ubiquitin-associated
Unigene2950_All	IPR000449	Ubiquitin-associated/translation elongation factor EF1B, N-terminal
Unigene6884_All	IPR000449	Ubiquitin-associated/translation elongation factor EF1B, N-terminal
Unigene6906_All	IPR000449	Ubiquitin-associated/translation elongation factor EF1B, N-terminal
Unigene10633_All	IPR000449	Ubiquitin-associated/translation elongation factor EF1B, N-terminal
Unigene9265_All	IPR000453	Chorismate synthase
Unigene3834_All	IPR000453	Chorismate synthase
Unigene8891_All	IPR000453	Chorismate synthase
Unigene6174_All	IPR000456	Ribosomal protein L17
Unigene6842_All	IPR000462	CDP-alcohol phosphatidyltransferase
Unigene6971_All	IPR000462	CDP-alcohol phosphatidyltransferase
Unigene9829_All	IPR000462	CDP-alcohol phosphatidyltransferase
Unigene2651_All	IPR000462	CDP-alcohol phosphatidyltransferase
Unigene4892_All	IPR000462	CDP-alcohol phosphatidyltransferase
Unigene15656_All	IPR000465	XPA
Unigene4402_All	IPR000465	XPA
Unigene10242_All	IPR000467	D111/G-patch
Unigene11062_All	IPR000467	D111/G-patch
Unigene21285_All	IPR000467	D111/G-patch
Unigene14098_All	IPR000467	D111/G-patch
Unigene11690_All	IPR000467	D111/G-patch
Unigene6037_All	IPR000467	D111/G-patch
Unigene2515_All	IPR000467	D111/G-patch
Unigene3443_All	IPR000467	D111/G-patch
Unigene5229_All	IPR000467	D111/G-patch
Unigene3948_All	IPR000469	G-protein alpha subunit, group 12
Unigene10539_All	IPR000469	G-protein alpha subunit, group 12
Unigene13905_All	IPR000481	Pheromone B alpha-1 receptor
Unigene26147_All	IPR000488	Death
Unigene2317_All	IPR000490	Glycoside hydrolase, family 17
Unigene26_All	IPR000504	RNA recognition motif, RNP-1
Unigene53_All	IPR000504	RNA recognition motif, RNP-1
Unigene218_All	IPR000504	RNA recognition motif, RNP-1
Unigene856_All	IPR000504	RNA recognition motif, RNP-1
Unigene1722_All	IPR000504	RNA recognition motif, RNP-1
Unigene1749_All	IPR000504	RNA recognition motif, RNP-1
Unigene3746_All	IPR000504	RNA recognition motif, RNP-1
Unigene4059_All	IPR000504	RNA recognition motif, RNP-1
Unigene4481_All	IPR000504	RNA recognition motif, RNP-1
Unigene4715_All	IPR000504	RNA recognition motif, RNP-1
Unigene4795_All	IPR000504	RNA recognition motif, RNP-1
Unigene4840_All	IPR000504	RNA recognition motif, RNP-1
Unigene5017_All	IPR000504	RNA recognition motif, RNP-1
Unigene5172_All	IPR000504	RNA recognition motif, RNP-1
Unigene5184_All	IPR000504	RNA recognition motif, RNP-1
Unigene7004_All	IPR000504	RNA recognition motif, RNP-1
Unigene7331_All	IPR000504	RNA recognition motif, RNP-1
Unigene7335_All	IPR000504	RNA recognition motif, RNP-1
Unigene7429_All	IPR000504	RNA recognition motif, RNP-1
Unigene7464_All	IPR000504	RNA recognition motif, RNP-1
Unigene8364_All	IPR000504	RNA recognition motif, RNP-1
Unigene9081_All	IPR000504	RNA recognition motif, RNP-1
Unigene9720_All	IPR000504	RNA recognition motif, RNP-1
Unigene18016_All	IPR000504	RNA recognition motif, RNP-1
Unigene22277_All	IPR000504	RNA recognition motif, RNP-1
Unigene23620_All	IPR000504	RNA recognition motif, RNP-1
Unigene23937_All	IPR000504	RNA recognition motif, RNP-1
Unigene24552_All	IPR000504	RNA recognition motif, RNP-1
Unigene26013_All	IPR000504	RNA recognition motif, RNP-1
Unigene28055_All	IPR000504	RNA recognition motif, RNP-1
Unigene28103_All	IPR000504	RNA recognition motif, RNP-1
Unigene26_All	IPR000504	RNA-binding region RNP-1 (RNA recognition motif)
Unigene53_All	IPR000504	RNA-binding region RNP-1 (RNA recognition motif)
Unigene218_All	IPR000504	RNA-binding region RNP-1 (RNA recognition motif)
Unigene649_All	IPR000504	RNA-binding region RNP-1 (RNA recognition motif)
Unigene1681_All	IPR000504	RNA-binding region RNP-1 (RNA recognition motif)
Unigene1717_All	IPR000504	RNA-binding region RNP-1 (RNA recognition motif)
Unigene1722_All	IPR000504	RNA-binding region RNP-1 (RNA recognition motif)
Unigene3746_All	IPR000504	RNA-binding region RNP-1 (RNA recognition motif)
Unigene4059_All	IPR000504	RNA-binding region RNP-1 (RNA recognition motif)
Unigene4715_All	IPR000504	RNA-binding region RNP-1 (RNA recognition motif)
Unigene4840_All	IPR000504	RNA-binding region RNP-1 (RNA recognition motif)
Unigene5017_All	IPR000504	RNA-binding region RNP-1 (RNA recognition motif)
Unigene5113_All	IPR000504	RNA-binding region RNP-1 (RNA recognition motif)
Unigene5144_All	IPR000504	RNA-binding region RNP-1 (RNA recognition motif)
Unigene5279_All	IPR000504	RNA-binding region RNP-1 (RNA recognition motif)
Unigene5356_All	IPR000504	RNA-binding region RNP-1 (RNA recognition motif)
Unigene6099_All	IPR000504	RNA-binding region RNP-1 (RNA recognition motif)
Unigene6112_All	IPR000504	RNA-binding region RNP-1 (RNA recognition motif)
Unigene6945_All	IPR000504	RNA-binding region RNP-1 (RNA recognition motif)
Unigene7004_All	IPR000504	RNA-binding region RNP-1 (RNA recognition motif)
Unigene7315_All	IPR000504	RNA-binding region RNP-1 (RNA recognition motif)
Unigene7318_All	IPR000504	RNA-binding region RNP-1 (RNA recognition motif)
Unigene7429_All	IPR000504	RNA-binding region RNP-1 (RNA recognition motif)
Unigene7464_All	IPR000504	RNA-binding region RNP-1 (RNA recognition motif)
Unigene8364_All	IPR000504	RNA-binding region RNP-1 (RNA recognition motif)
Unigene8458_All	IPR000504	RNA-binding region RNP-1 (RNA recognition motif)
Unigene9081_All	IPR000504	RNA-binding region RNP-1 (RNA recognition motif)
Unigene9312_All	IPR000504	RNA-binding region RNP-1 (RNA recognition motif)
Unigene9720_All	IPR000504	RNA-binding region RNP-1 (RNA recognition motif)
Unigene10672_All	IPR000504	RNA-binding region RNP-1 (RNA recognition motif)
Unigene14067_All	IPR000504	RNA-binding region RNP-1 (RNA recognition motif)
Unigene23620_All	IPR000504	RNA-binding region RNP-1 (RNA recognition motif)
Unigene23959_All	IPR000504	RNA-binding region RNP-1 (RNA recognition motif)
Unigene24102_All	IPR000504	RNA-binding region RNP-1 (RNA recognition motif)
Unigene25093_All	IPR000504	RNA-binding region RNP-1 (RNA recognition motif)
Unigene28055_All	IPR000504	RNA-binding region RNP-1 (RNA recognition motif)
Unigene28103_All	IPR000504	RNA-binding region RNP-1 (RNA recognition motif)
Unigene121_All	IPR000504	RNA-binding region RNP-1 (RNA recognition motif)
Unigene340_All	IPR000504	RNA-binding region RNP-1 (RNA recognition motif)
Unigene769_All	IPR000504	RNA-binding region RNP-1 (RNA recognition motif)
Unigene809_All	IPR000504	RNA-binding region RNP-1 (RNA recognition motif)
Unigene856_All	IPR000504	RNA-binding region RNP-1 (RNA recognition motif)
Unigene1307_All	IPR000504	RNA-binding region RNP-1 (RNA recognition motif)
Unigene1564_All	IPR000504	RNA-binding region RNP-1 (RNA recognition motif)
Unigene1749_All	IPR000504	RNA-binding region RNP-1 (RNA recognition motif)
Unigene2315_All	IPR000504	RNA-binding region RNP-1 (RNA recognition motif)
Unigene3913_All	IPR000504	RNA-binding region RNP-1 (RNA recognition motif)
Unigene4305_All	IPR000504	RNA-binding region RNP-1 (RNA recognition motif)
Unigene4481_All	IPR000504	RNA-binding region RNP-1 (RNA recognition motif)
Unigene4876_All	IPR000504	RNA-binding region RNP-1 (RNA recognition motif)
Unigene4935_All	IPR000504	RNA-binding region RNP-1 (RNA recognition motif)
Unigene5063_All	IPR000504	RNA-binding region RNP-1 (RNA recognition motif)
Unigene5184_All	IPR000504	RNA-binding region RNP-1 (RNA recognition motif)
Unigene5235_All	IPR000504	RNA-binding region RNP-1 (RNA recognition motif)
Unigene5262_All	IPR000504	RNA-binding region RNP-1 (RNA recognition motif)
Unigene5961_All	IPR000504	RNA-binding region RNP-1 (RNA recognition motif)
Unigene6208_All	IPR000504	RNA-binding region RNP-1 (RNA recognition motif)
Unigene7034_All	IPR000504	RNA-binding region RNP-1 (RNA recognition motif)
Unigene7331_All	IPR000504	RNA-binding region RNP-1 (RNA recognition motif)
Unigene7553_All	IPR000504	RNA-binding region RNP-1 (RNA recognition motif)
Unigene7851_All	IPR000504	RNA-binding region RNP-1 (RNA recognition motif)
Unigene8017_All	IPR000504	RNA-binding region RNP-1 (RNA recognition motif)
Unigene8723_All	IPR000504	RNA-binding region RNP-1 (RNA recognition motif)
Unigene9642_All	IPR000504	RNA-binding region RNP-1 (RNA recognition motif)
Unigene10729_All	IPR000504	RNA-binding region RNP-1 (RNA recognition motif)
Unigene14882_All	IPR000504	RNA-binding region RNP-1 (RNA recognition motif)
Unigene15767_All	IPR000504	RNA-binding region RNP-1 (RNA recognition motif)
Unigene21393_All	IPR000504	RNA-binding region RNP-1 (RNA recognition motif)
Unigene22277_All	IPR000504	RNA-binding region RNP-1 (RNA recognition motif)
Unigene24552_All	IPR000504	RNA-binding region RNP-1 (RNA recognition motif)
Unigene24854_All	IPR000504	RNA-binding region RNP-1 (RNA recognition motif)
Unigene25218_All	IPR000504	RNA-binding region RNP-1 (RNA recognition motif)
Unigene26013_All	IPR000504	RNA-binding region RNP-1 (RNA recognition motif)
Unigene1370_All	IPR000504	RNA-binding region RNP-1 (RNA recognition motif)
Unigene2340_All	IPR000504	RNA-binding region RNP-1 (RNA recognition motif)
Unigene6866_All	IPR000504	RNA-binding region RNP-1 (RNA recognition motif)
Unigene8975_All	IPR000504	RNA-binding region RNP-1 (RNA recognition motif)
Unigene15719_All	IPR000504	RNA-binding region RNP-1 (RNA recognition motif)
Unigene21105_All	IPR000504	RNA-binding region RNP-1 (RNA recognition motif)
Unigene21768_All	IPR000504	RNA-binding region RNP-1 (RNA recognition motif)
Unigene22310_All	IPR000504	RNA-binding region RNP-1 (RNA recognition motif)
Unigene4069_All	IPR000504	RNA-binding region RNP-1 (RNA recognition motif)
Unigene4703_All	IPR000504	RNA-binding region RNP-1 (RNA recognition motif)
Unigene5227_All	IPR000504	RNA-binding region RNP-1 (RNA recognition motif)
Unigene5672_All	IPR000504	RNA-binding region RNP-1 (RNA recognition motif)
Unigene6976_All	IPR000504	RNA-binding region RNP-1 (RNA recognition motif)
Unigene9360_All	IPR000504	RNA-binding region RNP-1 (RNA recognition motif)
Unigene13459_All	IPR000504	RNA-binding region RNP-1 (RNA recognition motif)
Unigene14338_All	IPR000504	RNA-binding region RNP-1 (RNA recognition motif)
Unigene24615_All	IPR000504	RNA-binding region RNP-1 (RNA recognition motif)
Unigene24677_All	IPR000504	RNA-binding region RNP-1 (RNA recognition motif)
Unigene5776_All	IPR000506	Acetohydroxy acid isomeroreductase
Unigene8549_All	IPR000506	Acetohydroxy acid isomeroreductase
Unigene8549_All	IPR000506	Acetohydroxy acid isomeroreductase C-terminal
Unigene1810_All	IPR000508	Peptidase S26, signal peptidase I
Unigene5998_All	IPR000508	Peptidase S26, signal peptidase I
Unigene383_All	IPR000508	Peptidase S26, signal peptidase I
Unigene4484_All	IPR000508	Peptidase S26, signal peptidase I
Unigene22030_All	IPR000508	Peptidase S26, signal peptidase I
Unigene6606_All	IPR000509	Ribosomal protein L36E
Unigene6606_All	IPR000509	Ribosomal protein L36e
Unigene380_All	IPR000511	Cytochrome c and c1 heme-lyase
Unigene6780_All	IPR000511	Cytochrome c and c1 heme-lyase
Unigene19948_All	IPR000513	5'3'-Exonuclease N- and I-domain
Unigene25246_All	IPR000513	5'3'-Exonuclease N- and I-domain
Unigene6893_All	IPR000513	5'3'-Exonuclease N- and I-domain
Unigene8746_All	IPR000513	5'3'-Exonuclease N- and I-domain
Unigene24950_All	IPR000513	5'3'-Exonuclease N- and I-domain
Unigene23918_All	IPR000513	5'3'-Exonuclease N- and I-domain
Unigene7105_All	IPR000513	5'3'-Exonuclease N- and I-domain
Unigene28057_All	IPR000517	Ribosomal protein L30
Unigene1409_All	IPR000517	Ribosomal protein L30
Unigene28057_All	IPR000517	Ribosomal protein L30, core
Unigene27404_All	IPR000519	P-type trefoil
Unigene9588_All	IPR000519	P-type trefoil
Unigene1497_All	IPR000530	Ribosomal protein S12E
Unigene1497_All	IPR000530	Ribosomal protein S12e
Unigene26652_All	IPR000533	Tropomyosin
Unigene6255_All	IPR000533	Tropomyosin
Unigene8124_All	IPR000533	Tropomyosin
Unigene376_All	IPR000533	Tropomyosin
Unigene8437_All	IPR000534	Semialdehyde dehydrogenase
Unigene10284_All	IPR000534	Semialdehyde dehydrogenase
Unigene24439_All	IPR000534	Semialdehyde dehydrogenase
Unigene24649_All	IPR000534	Semialdehyde dehydrogenase
Unigene8437_All	IPR000534	Semialdehyde dehydrogenase, NAD-binding
Unigene10284_All	IPR000534	Semialdehyde dehydrogenase, NAD-binding
Unigene24439_All	IPR000534	Semialdehyde dehydrogenase, NAD-binding
Unigene24649_All	IPR000534	Semialdehyde dehydrogenase, NAD-binding
Unigene9281_All	IPR000535	Major sperm protein
Unigene5212_All	IPR000537	UbiA prenyltransferase
Unigene12480_All	IPR000541	Protein of unknown function UPF0021
Unigene26226_All	IPR000541	Protein of unknown function UPF0021
Unigene19301_All	IPR000541	Protein of unknown function UPF0021
Unigene27225_All	IPR000541	Protein of unknown function UPF0021
Unigene9087_All	IPR000542	Acyltransferase ChoActase/COT/CPT
Unigene15993_All	IPR000542	Acyltransferase ChoActase/COT/CPT
Unigene4144_All	IPR000542	Acyltransferase ChoActase/COT/CPT
Unigene15533_All	IPR000542	Acyltransferase ChoActase/COT/CPT
Unigene21457_All	IPR000542	Acyltransferase ChoActase/COT/CPT
Unigene3992_All	IPR000547	7-Fold repeat in clathrin and VPS proteins
Unigene9677_All	IPR000547	7-Fold repeat in clathrin and VPS proteins
Unigene10927_All	IPR000547	7-Fold repeat in clathrin and VPS proteins
Unigene1909_All	IPR000547	7-Fold repeat in clathrin and VPS proteins
Unigene1265_All	IPR000547	7-Fold repeat in clathrin and VPS proteins
Unigene8429_All	IPR000547	7-Fold repeat in clathrin and VPS proteins
Unigene3992_All	IPR000547	Clathrin, heavy chain/VPS, 7-fold repeat
Unigene6363_All	IPR000547	Clathrin, heavy chain/VPS, 7-fold repeat
Unigene9677_All	IPR000547	Clathrin, heavy chain/VPS, 7-fold repeat
Unigene25666_All	IPR000552	Ribosomal protein L44E
Unigene25666_All	IPR000552	Ribosomal protein L44e
Unigene5931_All	IPR000552	Ribosomal protein L44E
Unigene5931_All	IPR000552	Ribosomal protein L44e
Unigene11040_All	IPR000554	Ribosomal protein S7E
Unigene27109_All	IPR000554	Ribosomal protein S7E
Unigene11040_All	IPR000554	Ribosomal protein S7e
Unigene12737_All	IPR000555	Mov34/MPN/PAD-1
Unigene15987_All	IPR000555	Mov34/MPN/PAD-1
Unigene22675_All	IPR000555	Mov34/MPN/PAD-1
Unigene28176_All	IPR000555	Mov34/MPN/PAD-1
Unigene1530_All	IPR000555	Mov34/MPN/PAD-1
Unigene2318_All	IPR000555	Mov34/MPN/PAD-1
Unigene2969_All	IPR000555	Mov34/MPN/PAD-1
Unigene4425_All	IPR000555	Mov34/MPN/PAD-1
Unigene4788_All	IPR000555	Mov34/MPN/PAD-1
Unigene6852_All	IPR000555	Mov34/MPN/PAD-1
Unigene8444_All	IPR000555	Mov34/MPN/PAD-1
Unigene8519_All	IPR000555	Mov34/MPN/PAD-1
Unigene6654_All	IPR000555	Mov34/MPN/PAD-1
Unigene7417_All	IPR000555	Mov34/MPN/PAD-1
Unigene8434_All	IPR000555	Mov34/MPN/PAD-1
Unigene9633_All	IPR000555	Mov34/MPN/PAD-1
Unigene9152_All	IPR000558	Histone H2B
Unigene9538_All	IPR000558	Histone H2B
Unigene518_All	IPR000558	Histone H2B
Unigene5201_All	IPR000559	Formate-tetrahydrofolate ligase, FTHFS
Unigene2937_All	IPR000560	Histidine acid phosphatase
Unigene2250_All	IPR000560	Histidine acid phosphatase
Unigene3386_All	IPR000560	Histidine acid phosphatase
Unigene6109_All	IPR000560	Histidine acid phosphatase
Unigene21526_All	IPR000560	Histidine acid phosphatase
Unigene1841_All	IPR000560	Histidine acid phosphatase
Unigene13884_All	IPR000560	Histidine acid phosphatase
Unigene4052_All	IPR000560	Histidine acid phosphatase
Unigene79_All	IPR000566	Lipocalin-related protein and Bos/Can/Equ allergen
Unigene6722_All	IPR000566	Lipocalin-related protein and Bos/Can/Equ allergen
Unigene7008_All	IPR000566	Lipocalin-related protein and Bos/Can/Equ allergen
Unigene8306_All	IPR000566	Lipocalin-related protein and Bos/Can/Equ allergen
Unigene10127_All	IPR000566	Lipocalin-related protein and Bos/Can/Equ allergen
Unigene15207_All	IPR000566	Lipocalin-related protein and Bos/Can/Equ allergen
Unigene21591_All	IPR000566	Lipocalin-related protein and Bos/Can/Equ allergen
Unigene17_All	IPR000566	Lipocalin-related protein and Bos/Can/Equ allergen
Unigene980_All	IPR000566	Lipocalin-related protein and Bos/Can/Equ allergen
Unigene3269_All	IPR000566	Lipocalin-related protein and Bos/Can/Equ allergen
Unigene4279_All	IPR000566	Lipocalin-related protein and Bos/Can/Equ allergen
Unigene4486_All	IPR000566	Lipocalin-related protein and Bos/Can/Equ allergen
Unigene4528_All	IPR000566	Lipocalin-related protein and Bos/Can/Equ allergen
Unigene6141_All	IPR000566	Lipocalin-related protein and Bos/Can/Equ allergen
Unigene6950_All	IPR000566	Lipocalin-related protein and Bos/Can/Equ allergen
Unigene7448_All	IPR000566	Lipocalin-related protein and Bos/Can/Equ allergen
Unigene8585_All	IPR000566	Lipocalin-related protein and Bos/Can/Equ allergen
Unigene9311_All	IPR000566	Lipocalin-related protein and Bos/Can/Equ allergen
Unigene9655_All	IPR000566	Lipocalin-related protein and Bos/Can/Equ allergen
Unigene11737_All	IPR000566	Lipocalin-related protein and Bos/Can/Equ allergen
Unigene11914_All	IPR000566	Lipocalin-related protein and Bos/Can/Equ allergen
Unigene15013_All	IPR000566	Lipocalin-related protein and Bos/Can/Equ allergen
Unigene21536_All	IPR000566	Lipocalin-related protein and Bos/Can/Equ allergen
Unigene24206_All	IPR000566	Lipocalin-related protein and Bos/Can/Equ allergen
Unigene25813_All	IPR000566	Lipocalin-related protein and Bos/Can/Equ allergen
Unigene1824_All	IPR000566	Lipocalin-related protein and Bos/Can/Equ allergen
Unigene5092_All	IPR000566	Lipocalin-related protein and Bos/Can/Equ allergen
Unigene6472_All	IPR000566	Lipocalin-related protein and Bos/Can/Equ allergen
Unigene8139_All	IPR000566	Lipocalin-related protein and Bos/Can/Equ allergen
Unigene11045_All	IPR000566	Lipocalin-related protein and Bos/Can/Equ allergen
Unigene25446_All	IPR000566	Lipocalin-related protein and Bos/Can/Equ allergen
Unigene557_All	IPR000566	Lipocalin-related protein and Bos/Can/Equ allergen
Unigene2726_All	IPR000566	Lipocalin-related protein and Bos/Can/Equ allergen
Unigene4931_All	IPR000566	Lipocalin-related protein and Bos/Can/Equ allergen
Unigene8138_All	IPR000566	Lipocalin-related protein and Bos/Can/Equ allergen
Unigene15905_All	IPR000566	Lipocalin-related protein and Bos/Can/Equ allergen
Unigene18375_All	IPR000566	Lipocalin-related protein and Bos/Can/Equ allergen
Unigene82_All	IPR000568	H+-transporting two-sector ATPase, A subunit
Unigene24278_All	IPR000569	HECT
Unigene15210_All	IPR000569	HECT
Unigene28192_All	IPR000569	HECT
Unigene2333_All	IPR000569	HECT
Unigene9921_All	IPR000569	HECT
Unigene2343_All	IPR000569	HECT
Unigene6884_All	IPR000569	HECT
Unigene7493_All	IPR000569	HECT
Unigene9952_All	IPR000569	HECT
Unigene4523_All	IPR000571	Zinc finger, CCCH-type
Unigene4715_All	IPR000571	Zinc finger, CCCH-type
Unigene7035_All	IPR000571	Zinc finger, CCCH-type
Unigene7464_All	IPR000571	Zinc finger, CCCH-type
Unigene9031_All	IPR000571	Zinc finger, CCCH-type
Unigene809_All	IPR000571	Zn-finger, C-x8-C-x5-C-x3-H type
Unigene4715_All	IPR000571	Zn-finger, C-x8-C-x5-C-x3-H type
Unigene7464_All	IPR000571	Zn-finger, C-x8-C-x5-C-x3-H type
Unigene1546_All	IPR000571	Zn-finger, C-x8-C-x5-C-x3-H type
Unigene4523_All	IPR000571	Zn-finger, C-x8-C-x5-C-x3-H type
Unigene6369_All	IPR000571	Zn-finger, C-x8-C-x5-C-x3-H type
Unigene6608_All	IPR000571	Zn-finger, C-x8-C-x5-C-x3-H type
Unigene9031_All	IPR000571	Zn-finger, C-x8-C-x5-C-x3-H type
Unigene10773_All	IPR000571	Zn-finger, C-x8-C-x5-C-x3-H type
Unigene8995_All	IPR000571	Zn-finger, C-x8-C-x5-C-x3-H type
Unigene9588_All	IPR000571	Zn-finger, C-x8-C-x5-C-x3-H type
Unigene15424_All	IPR000571	Zn-finger, C-x8-C-x5-C-x3-H type
Unigene27265_All	IPR000571	Zn-finger, C-x8-C-x5-C-x3-H type
Unigene10661_All	IPR000572	Oxidoreductase, molybdopterin binding
Unigene1717_All	IPR000573	Aconitase A/isopropylmalate dehydratase small subunit, swivel
Unigene5227_All	IPR000573	Aconitase A/isopropylmalate dehydratase small subunit, swivel
Unigene5672_All	IPR000573	Aconitase A/isopropylmalate dehydratase small subunit, swivel
Unigene8458_All	IPR000573	Aconitase A/isopropylmalate dehydratase small subunit, swivel
Unigene9236_All	IPR000573	Aconitase A/isopropylmalate dehydratase small subunit, swivel
Unigene793_All	IPR000573	Aconitate hydratase, C-terminal
Unigene1717_All	IPR000573	Aconitate hydratase, C-terminal
Unigene8213_All	IPR000573	Aconitate hydratase, C-terminal
Unigene8458_All	IPR000573	Aconitate hydratase, C-terminal
Unigene9236_All	IPR000573	Aconitate hydratase, C-terminal
Unigene5227_All	IPR000573	Aconitate hydratase, C-terminal
Unigene5672_All	IPR000573	Aconitate hydratase, C-terminal
Unigene9691_All	IPR000573	Aconitate hydratase, C-terminal
Unigene2354_All	IPR000577	Carbohydrate kinase, FGGY
Unigene7095_All	IPR000577	Carbohydrate kinase, FGGY
Unigene24786_All	IPR000577	Carbohydrate kinase, FGGY
Unigene9680_All	IPR000577	Carbohydrate kinase, FGGY
Unigene7490_All	IPR000577	Carbohydrate kinase, FGGY
Unigene14748_All	IPR000577	Carbohydrate kinase, FGGY
Unigene2428_All	IPR000577	Carbohydrate kinase, FGGY
Unigene5410_All	IPR000581	Dihydroxy-acid and 6-phosphogluconate dehydratase
Unigene9632_All	IPR000581	Dihydroxy-acid and 6-phosphogluconate dehydratase
Unigene3030_All	IPR000581	Dihydroxy-acid and 6-phosphogluconate dehydratase
Unigene6997_All	IPR000581	Dihydroxy-acid and 6-phosphogluconate dehydratase
Unigene7040_All	IPR000581	Dihydroxy-acid and 6-phosphogluconate dehydratase
Unigene526_All	IPR000581	Dihydroxy-acid and 6-phosphogluconate dehydratase
Unigene27476_All	IPR000582	Acyl-coA-binding protein, ACBP
Unigene19_All	IPR000583	Glutamine amidotransferase, class-II
Unigene9227_All	IPR000583	Glutamine amidotransferase, class-II
Unigene843_All	IPR000583	Glutamine amidotransferase, class-II
Unigene3939_All	IPR000583	Glutamine amidotransferase, class-II
Unigene8648_All	IPR000583	Glutamine amidotransferase, class-II
Unigene24091_All	IPR000583	Glutamine amidotransferase, class-II
Unigene1269_All	IPR000583	Glutamine amidotransferase, class-II
Unigene24866_All	IPR000583	Glutamine amidotransferase, class-II
Unigene24871_All	IPR000583	Glutamine amidotransferase, class-II
Unigene6205_All	IPR000583	Glutamine amidotransferase, class-II
Unigene1786_All	IPR000583	Glutamine amidotransferase, class-II
Unigene4292_All	IPR000583	Glutamine amidotransferase, class-II
Unigene6817_All	IPR000583	Glutamine amidotransferase, class-II
Unigene15849_All	IPR000583	Glutamine amidotransferase, class-II
Unigene25018_All	IPR000583	Glutamine amidotransferase, class-II
Unigene28135_All	IPR000583	Glutamine amidotransferase, class-II
Unigene27710_All	IPR000585	Hemopexin
Unigene6315_All	IPR000585	Hemopexin
Unigene8047_All	IPR000585	Hemopexin
Unigene9124_All	IPR000585	Hemopexin
Unigene17239_All	IPR000589	Ribosomal protein S15
Unigene27680_All	IPR000589	Ribosomal protein S15
Unigene26293_All	IPR000589	Ribosomal protein S15
Unigene6833_All	IPR000590	Hydroxymethylglutaryl-coenzyme A synthase, active site
Unigene2971_All	IPR000591	Pleckstrin/ G-protein, interacting region
Unigene8986_All	IPR000591	Pleckstrin/ G-protein, interacting region
Unigene102_All	IPR000591	Pleckstrin/ G-protein, interacting region
Unigene5382_All	IPR000591	Pleckstrin/ G-protein, interacting region
Unigene7242_All	IPR000592	Ribosomal protein S27E
Unigene7242_All	IPR000592	Ribosomal protein S27e
Unigene4603_All	IPR000593	RasGAP protein, C-terminal
Unigene8944_All	IPR000593	RasGAP protein, C-terminal
Unigene774_All	IPR000594	UBA/THIF-type NAD/FAD binding fold
Unigene2890_All	IPR000594	UBA/THIF-type NAD/FAD binding fold
Unigene8381_All	IPR000594	UBA/THIF-type NAD/FAD binding fold
Unigene5091_All	IPR000594	UBA/THIF-type NAD/FAD binding fold
Unigene8612_All	IPR000594	UBA/THIF-type NAD/FAD binding fold
Unigene8903_All	IPR000594	UBA/THIF-type NAD/FAD binding fold
Unigene10491_All	IPR000594	UBA/THIF-type NAD/FAD binding fold
Unigene12369_All	IPR000594	UBA/THIF-type NAD/FAD binding fold
Unigene13179_All	IPR000594	UBA/THIF-type NAD/FAD binding fold
Unigene2643_All	IPR000594	UBA/THIF-type NAD/FAD binding fold
Unigene4363_All	IPR000594	UBA/THIF-type NAD/FAD binding fold
Unigene5756_All	IPR000594	UBA/THIF-type NAD/FAD binding fold
Unigene11005_All	IPR000595	Cyclic nucleotide-binding
Unigene4895_All	IPR000595	Cyclic nucleotide-binding
Unigene781_All	IPR000595	Cyclic nucleotide-binding
Unigene9532_All	IPR000595	Cyclic nucleotide-binding
Unigene23952_All	IPR000595	Cyclic nucleotide-binding
Unigene25169_All	IPR000595	Cyclic nucleotide-binding
Unigene3058_All	IPR000597	Ribosomal protein L3
Unigene9732_All	IPR000597	Ribosomal protein L3
Unigene3862_All	IPR000600	ROK
Unigene8664_All	IPR000600	ROK
Unigene4580_All	IPR000602	Glycoside hydrolase, family 38
Unigene24876_All	IPR000602	Glycoside hydrolase, family 38
Unigene9722_All	IPR000602	Glycoside hydrolase, family 38
Unigene4580_All	IPR000602	Glycoside hydrolase, family 38, core
Unigene9722_All	IPR000602	Glycoside hydrolase, family 38, core
Unigene24876_All	IPR000602	Glycoside hydrolase, family 38, core
Unigene232_All	IPR000608	Ubiquitin-conjugating enzyme, E2
Unigene558_All	IPR000608	Ubiquitin-conjugating enzyme, E2
Unigene1793_All	IPR000608	Ubiquitin-conjugating enzyme, E2
Unigene2617_All	IPR000608	Ubiquitin-conjugating enzyme, E2
Unigene3021_All	IPR000608	Ubiquitin-conjugating enzyme, E2
Unigene3896_All	IPR000608	Ubiquitin-conjugating enzyme, E2
Unigene6909_All	IPR000608	Ubiquitin-conjugating enzyme, E2
Unigene8952_All	IPR000608	Ubiquitin-conjugating enzyme, E2
Unigene27936_All	IPR000608	Ubiquitin-conjugating enzyme, E2
Unigene39_All	IPR000608	Ubiquitin-conjugating enzymes
Unigene558_All	IPR000608	Ubiquitin-conjugating enzymes
Unigene1607_All	IPR000608	Ubiquitin-conjugating enzymes
Unigene2617_All	IPR000608	Ubiquitin-conjugating enzymes
Unigene3896_All	IPR000608	Ubiquitin-conjugating enzymes
Unigene4661_All	IPR000608	Ubiquitin-conjugating enzymes
Unigene6292_All	IPR000608	Ubiquitin-conjugating enzymes
Unigene6909_All	IPR000608	Ubiquitin-conjugating enzymes
Unigene8952_All	IPR000608	Ubiquitin-conjugating enzymes
Unigene27925_All	IPR000608	Ubiquitin-conjugating enzymes
Unigene27936_All	IPR000608	Ubiquitin-conjugating enzymes
Unigene232_All	IPR000608	Ubiquitin-conjugating enzymes
Unigene378_All	IPR000608	Ubiquitin-conjugating enzymes
Unigene2000_All	IPR000608	Ubiquitin-conjugating enzymes
Unigene3021_All	IPR000608	Ubiquitin-conjugating enzymes
Unigene5161_All	IPR000608	Ubiquitin-conjugating enzymes
Unigene8803_All	IPR000608	Ubiquitin-conjugating enzymes
Unigene9167_All	IPR000608	Ubiquitin-conjugating enzymes
Unigene10714_All	IPR000608	Ubiquitin-conjugating enzymes
Unigene19296_All	IPR000608	Ubiquitin-conjugating enzymes
Unigene23387_All	IPR000608	Ubiquitin-conjugating enzymes
Unigene3877_All	IPR000612	Protein of unknown function UPF0057
Unigene7274_All	IPR000612	Protein of unknown function UPF0057
Unigene26720_All	IPR000612	Protein of unknown function UPF0057
Unigene16317_All	IPR000615	Bestrophin
Unigene5197_All	IPR000620	Protein of unknown function DUF6, transmembrane
Unigene28001_All	IPR000623	Shikimate kinase
Unigene6543_All	IPR000623	Shikimate kinase
Unigene6728_All	IPR000623	Shikimate kinase
Unigene7399_All	IPR000623	Shikimate kinase
Unigene10444_All	IPR000626	Ubiquitin
Unigene22721_All	IPR000626	Ubiquitin
Unigene23659_All	IPR000626	Ubiquitin
Unigene27394_All	IPR000626	Ubiquitin
Unigene27750_All	IPR000626	Ubiquitin
Unigene27961_All	IPR000626	Ubiquitin
Unigene28064_All	IPR000626	Ubiquitin
Unigene10633_All	IPR000626	Ubiquitin
Unigene11074_All	IPR000626	Ubiquitin
Unigene15653_All	IPR000626	Ubiquitin
Unigene15892_All	IPR000626	Ubiquitin
Unigene25134_All	IPR000626	Ubiquitin
Unigene18839_All	IPR000626	Ubiquitin
Unigene8117_All	IPR000626	Ubiquitin
Unigene8952_All	IPR000626	Ubiquitin
Unigene6906_All	IPR000626	Ubiquitin
Unigene7212_All	IPR000626	Ubiquitin
Unigene8934_All	IPR000626	Ubiquitin
Unigene9235_All	IPR000626	Ubiquitin
Unigene9763_All	IPR000626	Ubiquitin
Unigene7720_All	IPR000626	Ubiquitin
Unigene2541_All	IPR000629	ATP-dependent helicase, DEAD-box
Unigene5178_All	IPR000629	ATP-dependent helicase, DEAD-box
Unigene6203_All	IPR000629	ATP-dependent helicase, DEAD-box
Unigene6860_All	IPR000629	ATP-dependent helicase, DEAD-box
Unigene8516_All	IPR000629	ATP-dependent helicase, DEAD-box
Unigene9689_All	IPR000629	ATP-dependent helicase, DEAD-box
Unigene9699_All	IPR000629	ATP-dependent helicase, DEAD-box
Unigene19341_All	IPR000629	ATP-dependent helicase, DEAD-box
Unigene1459_All	IPR000629	ATP-dependent helicase, DEAD-box
Unigene3609_All	IPR000629	ATP-dependent helicase, DEAD-box
Unigene3715_All	IPR000629	ATP-dependent helicase, DEAD-box
Unigene5988_All	IPR000629	ATP-dependent helicase, DEAD-box
Unigene6647_All	IPR000629	ATP-dependent helicase, DEAD-box
Unigene6935_All	IPR000629	ATP-dependent helicase, DEAD-box
Unigene9410_All	IPR000629	ATP-dependent helicase, DEAD-box
Unigene9667_All	IPR000629	ATP-dependent helicase, DEAD-box
Unigene9737_All	IPR000629	ATP-dependent helicase, DEAD-box
Unigene12994_All	IPR000629	ATP-dependent helicase, DEAD-box
Unigene13086_All	IPR000629	ATP-dependent helicase, DEAD-box
Unigene14361_All	IPR000629	ATP-dependent helicase, DEAD-box
Unigene16931_All	IPR000629	ATP-dependent helicase, DEAD-box
Unigene19219_All	IPR000629	ATP-dependent helicase, DEAD-box
Unigene21286_All	IPR000629	ATP-dependent helicase, DEAD-box
Unigene21429_All	IPR000629	ATP-dependent helicase, DEAD-box
Unigene24698_All	IPR000629	ATP-dependent helicase, DEAD-box
Unigene25155_All	IPR000629	ATP-dependent helicase, DEAD-box
Unigene25462_All	IPR000629	ATP-dependent helicase, DEAD-box
Unigene26675_All	IPR000629	ATP-dependent helicase, DEAD-box
Unigene27354_All	IPR000629	ATP-dependent helicase, DEAD-box
Unigene5617_All	IPR000629	ATP-dependent helicase, DEAD-box
Unigene10950_All	IPR000629	ATP-dependent helicase, DEAD-box
Unigene2541_All	IPR000629	RNA helicase, ATP-dependent, DEAD-box, conserved site
Unigene3715_All	IPR000629	RNA helicase, ATP-dependent, DEAD-box, conserved site
Unigene5178_All	IPR000629	RNA helicase, ATP-dependent, DEAD-box, conserved site
Unigene6203_All	IPR000629	RNA helicase, ATP-dependent, DEAD-box, conserved site
Unigene6860_All	IPR000629	RNA helicase, ATP-dependent, DEAD-box, conserved site
Unigene8516_All	IPR000629	RNA helicase, ATP-dependent, DEAD-box, conserved site
Unigene8915_All	IPR000629	RNA helicase, ATP-dependent, DEAD-box, conserved site
Unigene9667_All	IPR000629	RNA helicase, ATP-dependent, DEAD-box, conserved site
Unigene9689_All	IPR000629	RNA helicase, ATP-dependent, DEAD-box, conserved site
Unigene9699_All	IPR000629	RNA helicase, ATP-dependent, DEAD-box, conserved site
Unigene9737_All	IPR000629	RNA helicase, ATP-dependent, DEAD-box, conserved site
Unigene13086_All	IPR000629	RNA helicase, ATP-dependent, DEAD-box, conserved site
Unigene19341_All	IPR000629	RNA helicase, ATP-dependent, DEAD-box, conserved site
Unigene26675_All	IPR000629	RNA helicase, ATP-dependent, DEAD-box, conserved site
Unigene22310_All	IPR000630	Ribosomal protein S8
Unigene1370_All	IPR000630	Ribosomal protein S8
Unigene1600_All	IPR000630	Ribosomal protein S8
Unigene4833_All	IPR000631	Protein of unknown function UPF0031
Unigene26816_All	IPR000631	Protein of unknown function UPF0031
Unigene3777_All	IPR000634	Serine/threonine dehydratase, pyridoxal-phosphate-binding site
Unigene8530_All	IPR000634	Serine/threonine dehydratase, pyridoxal-phosphate-binding site
Unigene10183_All	IPR000634	Serine/threonine dehydratase, pyridoxal-phosphate-binding site
Unigene12796_All	IPR000634	Serine/threonine dehydratase, pyridoxal-phosphate-binding site
Unigene28079_All	IPR000634	Serine/threonine dehydratase, pyridoxal-phosphate-binding site
Unigene1679_All	IPR000634	Serine/threonine dehydratase, pyridoxal-phosphate-binding site
Unigene3569_All	IPR000634	Serine/threonine dehydratase, pyridoxal-phosphate-binding site
Unigene4742_All	IPR000634	Serine/threonine dehydratase, pyridoxal-phosphate-binding site
Unigene5193_All	IPR000634	Serine/threonine dehydratase, pyridoxal-phosphate-binding site
Unigene25042_All	IPR000634	Serine/threonine dehydratase, pyridoxal-phosphate-binding site
Unigene7035_All	IPR000634	Serine/threonine dehydratase, pyridoxal-phosphate-binding site
Unigene8452_All	IPR000634	Serine/threonine dehydratase, pyridoxal-phosphate-binding site
Unigene1142_All	IPR000637	HMG-I and HMG-Y, DNA-binding
Unigene2127_All	IPR000637	HMG-I and HMG-Y, DNA-binding
Unigene2503_All	IPR000637	HMG-I and HMG-Y, DNA-binding
Unigene7400_All	IPR000637	HMG-I and HMG-Y, DNA-binding
Unigene9957_All	IPR000637	HMG-I and HMG-Y, DNA-binding
Unigene14760_All	IPR000637	HMG-I and HMG-Y, DNA-binding
Unigene17517_All	IPR000637	HMG-I and HMG-Y, DNA-binding
Unigene7079_All	IPR000637	HMG-I and HMG-Y, DNA-binding
Unigene7305_All	IPR000637	HMG-I and HMG-Y, DNA-binding
Unigene8871_All	IPR000637	HMG-I and HMG-Y, DNA-binding
Unigene8925_All	IPR000637	HMG-I and HMG-Y, DNA-binding
Unigene1751_All	IPR000639	Epoxide hydrolase
Unigene573_All	IPR000640	Elongation factor G, C-terminal
Unigene1533_All	IPR000640	Elongation factor G, C-terminal
Unigene6082_All	IPR000640	Elongation factor G, C-terminal
Unigene8161_All	IPR000640	Elongation factor G, C-terminal
Unigene8336_All	IPR000640	Elongation factor G, C-terminal
Unigene9332_All	IPR000640	Elongation factor G, C-terminal
Unigene15859_All	IPR000640	Elongation factor G, C-terminal
Unigene21356_All	IPR000640	Elongation factor G, C-terminal
Unigene15_All	IPR000640	Elongation factor G, C-terminal
Unigene852_All	IPR000640	Elongation factor G, C-terminal
Unigene2930_All	IPR000640	Elongation factor G, C-terminal
Unigene8450_All	IPR000640	Elongation factor G, C-terminal
Unigene9420_All	IPR000640	Elongation factor G, C-terminal
Unigene8272_All	IPR000640	Elongation factor G, C-terminal
Unigene15142_All	IPR000640	Elongation factor G, C-terminal
Unigene573_All	IPR000640	Translation elongation factor EFG/EF2, C-terminal
Unigene1533_All	IPR000640	Translation elongation factor EFG/EF2, C-terminal
Unigene6082_All	IPR000640	Translation elongation factor EFG/EF2, C-terminal
Unigene8161_All	IPR000640	Translation elongation factor EFG/EF2, C-terminal
Unigene8272_All	IPR000640	Translation elongation factor EFG/EF2, C-terminal
Unigene8336_All	IPR000640	Translation elongation factor EFG/EF2, C-terminal
Unigene8450_All	IPR000640	Translation elongation factor EFG/EF2, C-terminal
Unigene9332_All	IPR000640	Translation elongation factor EFG/EF2, C-terminal
Unigene15859_All	IPR000640	Translation elongation factor EFG/EF2, C-terminal
Unigene21356_All	IPR000640	Translation elongation factor EFG/EF2, C-terminal
Unigene6195_All	IPR000642	Peptidase M41
Unigene289_All	IPR000642	Peptidase M41
Unigene14328_All	IPR000644	CBS
Unigene20541_All	IPR000644	CBS
Unigene25017_All	IPR000644	CBS
Unigene24713_All	IPR000644	CBS
Unigene4583_All	IPR000644	CBS
Unigene9524_All	IPR000644	CBS
Unigene1551_All	IPR000644	CBS
Unigene2453_All	IPR000644	CBS
Unigene6335_All	IPR000644	CBS
Unigene8714_All	IPR000644	CBS
Unigene9966_All	IPR000644	CBS
Unigene4583_All	IPR000644	Cystathionine beta-synthase, core
Unigene6335_All	IPR000644	Cystathionine beta-synthase, core
Unigene6658_All	IPR000644	Cystathionine beta-synthase, core
Unigene20541_All	IPR000644	Cystathionine beta-synthase, core
Unigene25017_All	IPR000644	Cystathionine beta-synthase, core
Unigene658_All	IPR000648	Oxysterol-binding protein
Unigene5054_All	IPR000648	Oxysterol-binding protein
Unigene6813_All	IPR000648	Oxysterol-binding protein
Unigene777_All	IPR000648	Oxysterol-binding protein
Unigene6135_All	IPR000648	Oxysterol-binding protein
Unigene9615_All	IPR000648	Oxysterol-binding protein
Unigene11152_All	IPR000648	Oxysterol-binding protein
Unigene17512_All	IPR000649	Initiation factor 2B
Unigene1920_All	IPR000649	Initiation factor 2B
Unigene6567_All	IPR000649	Initiation factor 2B
Unigene9079_All	IPR000649	Initiation factor 2B
Unigene2811_All	IPR000649	Initiation factor 2B
Unigene1920_All	IPR000649	Initiation factor 2B related
Unigene163_All	IPR000651	Guanine nucleotide exchange factor for Ras-like GTPases, N-terminal
Unigene577_All	IPR000651	Guanine nucleotide exchange factor for Ras-like GTPases, N-terminal
Unigene2520_All	IPR000651	Guanine nucleotide exchange factor for Ras-like GTPases, N-terminal
Unigene24093_All	IPR000651	Guanine nucleotide exchange factor for Ras-like GTPases, N-terminal
Unigene246_All	IPR000652	Triosephosphate isomerase
Unigene3710_All	IPR000652	Triosephosphate isomerase
Unigene7248_All	IPR000652	Triosephosphate isomerase
Unigene5201_All	IPR000672	Tetrahydrofolate dehydrogenase/cyclohydrolase
Unigene6593_All	IPR000672	Tetrahydrofolate dehydrogenase/cyclohydrolase
Unigene28182_All	IPR000679	Zinc finger, GATA-type
Unigene1725_All	IPR000679	Zinc finger, GATA-type
Unigene5023_All	IPR000679	Zinc finger, GATA-type
Unigene8810_All	IPR000679	Zinc finger, GATA-type
Unigene9123_All	IPR000679	Zinc finger, GATA-type
Unigene15315_All	IPR000679	Zn-finger, GATA type
Unigene14760_All	IPR000679	Zn-finger, GATA type
Unigene28182_All	IPR000679	Zn-finger, GATA type
Unigene21639_All	IPR000679	Zn-finger, GATA type
Unigene5023_All	IPR000679	Zn-finger, GATA type
Unigene9123_All	IPR000679	Zn-finger, GATA type
Unigene1725_All	IPR000679	Zn-finger, GATA type
Unigene2127_All	IPR000679	Zn-finger, GATA type
Unigene7400_All	IPR000679	Zn-finger, GATA type
Unigene8674_All	IPR000679	Zn-finger, GATA type
Unigene8810_All	IPR000679	Zn-finger, GATA type
Unigene9356_All	IPR000679	Zn-finger, GATA type
Unigene9434_All	IPR000679	Zn-finger, GATA type
Unigene9618_All	IPR000679	Zn-finger, GATA type
Unigene104_All	IPR000679	Zn-finger, GATA type
Unigene8418_All	IPR000683	Oxidoreductase, N-terminal
Unigene6396_All	IPR000683	Oxidoreductase, N-terminal
Unigene9642_All	IPR000683	Oxidoreductase, N-terminal
Unigene9937_All	IPR000683	Oxidoreductase, N-terminal
Unigene25276_All	IPR000683	Oxidoreductase, N-terminal
Unigene4652_All	IPR000683	Oxidoreductase, N-terminal
Unigene2449_All	IPR000684	Eukaryotic RNA polymerase II heptapeptide repeat
Unigene8965_All	IPR000684	Eukaryotic RNA polymerase II heptapeptide repeat
Unigene9736_All	IPR000684	Eukaryotic RNA polymerase II heptapeptide repeat
Unigene10672_All	IPR000684	Eukaryotic RNA polymerase II heptapeptide repeat
Unigene2462_All	IPR000684	Eukaryotic RNA polymerase II heptapeptide repeat
Unigene13439_All	IPR000684	Eukaryotic RNA polymerase II heptapeptide repeat
Unigene2449_All	IPR000684	RNA polymerase II, heptapeptide repeat, eukaryotic
Unigene8965_All	IPR000684	RNA polymerase II, heptapeptide repeat, eukaryotic
Unigene9736_All	IPR000684	RNA polymerase II, heptapeptide repeat, eukaryotic
Unigene8874_All	IPR000687	Protein of unknown function RIO1
Unigene11587_All	IPR000687	RIO kinase
Unigene2120_All	IPR000690	Zinc finger, C2H2-type matrin
Unigene5942_All	IPR000690	Zinc finger, C2H2-type matrin
Unigene2120_All	IPR000690	Zn-finger, C2H2 matrin type
Unigene5942_All	IPR000690	Zn-finger, C2H2 matrin type
Unigene1826_All	IPR000692	Fibrillarin
Unigene7_All	IPR000695	H+ transporting ATPase, proton pump
Unigene918_All	IPR000695	H+ transporting ATPase, proton pump
Unigene2990_All	IPR000695	H+ transporting ATPase, proton pump
Unigene6240_All	IPR000695	H+ transporting ATPase, proton pump
Unigene9612_All	IPR000695	H+ transporting ATPase, proton pump
Unigene9323_All	IPR000695	H+ transporting ATPase, proton pump
Unigene983_All	IPR000695	H+ transporting ATPase, proton pump
Unigene19824_All	IPR000697	EVH1
Unigene17569_All	IPR000697	EVH1
Unigene6277_All	IPR000697	EVH1
Unigene4985_All	IPR000701	Succinate dehydrogenase, cytochrome b subunit
Unigene23183_All	IPR000702	Ribosomal protein L6
Unigene4725_All	IPR000702	Ribosomal protein L6
Unigene1783_All	IPR000702	Ribosomal protein L6
Unigene693_All	IPR000704	Casein kinase II, regulatory subunit
Unigene5114_All	IPR000704	Casein kinase II, regulatory subunit
Unigene8437_All	IPR000706	N-acetyl-gamma-glutamyl-phosphate reductase
Unigene24439_All	IPR000706	N-acetyl-gamma-glutamyl-phosphate reductase
Unigene2623_All	IPR000711	H+-transporting two-sector ATPase, delta (OSCP) subunit
Unigene3710_All	IPR000711	H+-transporting two-sector ATPase, delta (OSCP) subunit
Unigene7248_All	IPR000711	H+-transporting two-sector ATPase, delta (OSCP) subunit
Unigene4860_All	IPR000715	Glycosyl transferase, family 4
Unigene237_All	IPR000717	Proteasome component region PCI
Unigene4649_All	IPR000717	Proteasome component region PCI
Unigene5224_All	IPR000717	Proteasome component region PCI
Unigene6307_All	IPR000717	Proteasome component region PCI
Unigene6816_All	IPR000717	Proteasome component region PCI
Unigene247_All	IPR000717	Proteasome component region PCI
Unigene2562_All	IPR000717	Proteasome component region PCI
Unigene4528_All	IPR000717	Proteasome component region PCI
Unigene6811_All	IPR000717	Proteasome component region PCI
Unigene6960_All	IPR000717	Proteasome component region PCI
Unigene9105_All	IPR000717	Proteasome component region PCI
Unigene9237_All	IPR000717	Proteasome component region PCI
Unigene23508_All	IPR000717	Proteasome component region PCI
Unigene9251_All	IPR000717	Proteasome component region PCI
Unigene6802_All	IPR000718	Peptidase M13, neprilysin
Unigene10652_All	IPR000719	Protein kinase
Unigene10703_All	IPR000719	Protein kinase
Unigene10750_All	IPR000719	Protein kinase
Unigene16057_All	IPR000719	Protein kinase
Unigene16214_All	IPR000719	Protein kinase
Unigene16473_All	IPR000719	Protein kinase
Unigene21257_All	IPR000719	Protein kinase
Unigene23335_All	IPR000719	Protein kinase
Unigene23391_All	IPR000719	Protein kinase
Unigene23928_All	IPR000719	Protein kinase
Unigene24222_All	IPR000719	Protein kinase
Unigene24672_All	IPR000719	Protein kinase
Unigene24786_All	IPR000719	Protein kinase
Unigene26648_All	IPR000719	Protein kinase
Unigene27696_All	IPR000719	Protein kinase
Unigene10411_All	IPR000719	Protein kinase
Unigene11149_All	IPR000719	Protein kinase
Unigene13897_All	IPR000719	Protein kinase
Unigene14201_All	IPR000719	Protein kinase
Unigene14223_All	IPR000719	Protein kinase
Unigene16043_All	IPR000719	Protein kinase
Unigene16598_All	IPR000719	Protein kinase
Unigene18020_All	IPR000719	Protein kinase
Unigene21397_All	IPR000719	Protein kinase
Unigene21768_All	IPR000719	Protein kinase
Unigene23068_All	IPR000719	Protein kinase
Unigene24240_All	IPR000719	Protein kinase
Unigene24438_All	IPR000719	Protein kinase
Unigene24770_All	IPR000719	Protein kinase
Unigene25014_All	IPR000719	Protein kinase
Unigene25045_All	IPR000719	Protein kinase
Unigene26386_All	IPR000719	Protein kinase
Unigene26728_All	IPR000719	Protein kinase
Unigene27731_All	IPR000719	Protein kinase
Unigene10581_All	IPR000719	Protein kinase
Unigene11059_All	IPR000719	Protein kinase
Unigene15236_All	IPR000719	Protein kinase
Unigene16012_All	IPR000719	Protein kinase
Unigene17324_All	IPR000719	Protein kinase
Unigene21170_All	IPR000719	Protein kinase
Unigene23128_All	IPR000719	Protein kinase
Unigene23361_All	IPR000719	Protein kinase
Unigene24189_All	IPR000719	Protein kinase
Unigene13071_All	IPR000719	Protein kinase
Unigene22002_All	IPR000719	Protein kinase
Unigene1000_All	IPR000719	Protein kinase
Unigene2090_All	IPR000719	Protein kinase
Unigene2184_All	IPR000719	Protein kinase
Unigene2265_All	IPR000719	Protein kinase
Unigene2291_All	IPR000719	Protein kinase
Unigene2360_All	IPR000719	Protein kinase
Unigene2403_All	IPR000719	Protein kinase
Unigene2407_All	IPR000719	Protein kinase
Unigene2518_All	IPR000719	Protein kinase
Unigene2753_All	IPR000719	Protein kinase
Unigene2858_All	IPR000719	Protein kinase
Unigene2871_All	IPR000719	Protein kinase
Unigene2874_All	IPR000719	Protein kinase
Unigene2887_All	IPR000719	Protein kinase
Unigene3759_All	IPR000719	Protein kinase
Unigene3769_All	IPR000719	Protein kinase
Unigene3963_All	IPR000719	Protein kinase
Unigene3965_All	IPR000719	Protein kinase
Unigene3971_All	IPR000719	Protein kinase
Unigene3975_All	IPR000719	Protein kinase
Unigene4062_All	IPR000719	Protein kinase
Unigene4613_All	IPR000719	Protein kinase
Unigene4675_All	IPR000719	Protein kinase
Unigene4698_All	IPR000719	Protein kinase
Unigene4699_All	IPR000719	Protein kinase
Unigene4748_All	IPR000719	Protein kinase
Unigene5008_All	IPR000719	Protein kinase
Unigene6068_All	IPR000719	Protein kinase
Unigene6578_All	IPR000719	Protein kinase
Unigene6712_All	IPR000719	Protein kinase
Unigene6713_All	IPR000719	Protein kinase
Unigene6745_All	IPR000719	Protein kinase
Unigene6766_All	IPR000719	Protein kinase
Unigene6840_All	IPR000719	Protein kinase
Unigene6888_All	IPR000719	Protein kinase
Unigene7095_All	IPR000719	Protein kinase
Unigene7365_All	IPR000719	Protein kinase
Unigene7412_All	IPR000719	Protein kinase
Unigene7419_All	IPR000719	Protein kinase
Unigene7421_All	IPR000719	Protein kinase
Unigene7697_All	IPR000719	Protein kinase
Unigene7786_All	IPR000719	Protein kinase
Unigene8462_All	IPR000719	Protein kinase
Unigene8765_All	IPR000719	Protein kinase
Unigene8942_All	IPR000719	Protein kinase
Unigene9035_All	IPR000719	Protein kinase
Unigene9239_All	IPR000719	Protein kinase
Unigene9539_All	IPR000719	Protein kinase
Unigene1395_All	IPR000719	Protein kinase
Unigene2504_All	IPR000719	Protein kinase
Unigene3250_All	IPR000719	Protein kinase
Unigene3453_All	IPR000719	Protein kinase
Unigene4487_All	IPR000719	Protein kinase
Unigene4514_All	IPR000719	Protein kinase
Unigene4528_All	IPR000719	Protein kinase
Unigene4770_All	IPR000719	Protein kinase
Unigene4813_All	IPR000719	Protein kinase
Unigene5226_All	IPR000719	Protein kinase
Unigene5289_All	IPR000719	Protein kinase
Unigene5545_All	IPR000719	Protein kinase
Unigene7102_All	IPR000719	Protein kinase
Unigene7160_All	IPR000719	Protein kinase
Unigene8333_All	IPR000719	Protein kinase
Unigene8518_All	IPR000719	Protein kinase
Unigene8820_All	IPR000719	Protein kinase
Unigene9055_All	IPR000719	Protein kinase
Unigene9075_All	IPR000719	Protein kinase
Unigene9085_All	IPR000719	Protein kinase
Unigene9122_All	IPR000719	Protein kinase
Unigene9345_All	IPR000719	Protein kinase
Unigene9854_All	IPR000719	Protein kinase
Unigene1371_All	IPR000719	Protein kinase
Unigene1402_All	IPR000719	Protein kinase
Unigene1834_All	IPR000719	Protein kinase
Unigene2601_All	IPR000719	Protein kinase
Unigene3148_All	IPR000719	Protein kinase
Unigene4426_All	IPR000719	Protein kinase
Unigene4625_All	IPR000719	Protein kinase
Unigene5195_All	IPR000719	Protein kinase
Unigene5681_All	IPR000719	Protein kinase
Unigene6294_All	IPR000719	Protein kinase
Unigene7395_All	IPR000719	Protein kinase
Unigene9089_All	IPR000719	Protein kinase
Unigene2533_All	IPR000719	Protein kinase
Unigene4593_All	IPR000719	Protein kinase
Unigene4628_All	IPR000719	Protein kinase
Unigene6493_All	IPR000719	Protein kinase
Unigene6847_All	IPR000719	Protein kinase
Unigene7306_All	IPR000719	Protein kinase
Unigene186_All	IPR000719	Protein kinase
Unigene240_All	IPR000719	Protein kinase
Unigene251_All	IPR000719	Protein kinase
Unigene284_All	IPR000719	Protein kinase
Unigene310_All	IPR000719	Protein kinase
Unigene727_All	IPR000719	Protein kinase
Unigene731_All	IPR000719	Protein kinase
Unigene117_All	IPR000719	Protein kinase
Unigene400_All	IPR000719	Protein kinase
Unigene732_All	IPR000719	Protein kinase
Unigene786_All	IPR000719	Protein kinase
Unigene802_All	IPR000719	Protein kinase
Unigene126_All	IPR000719	Protein kinase
Unigene54_All	IPR000719	Protein kinase
Unigene6_All	IPR000719	Protein kinase
Unigene1_All	IPR000719	Protein kinase
Unigene10581_All	IPR000719	Protein kinase, core
Unigene10652_All	IPR000719	Protein kinase, core
Unigene10703_All	IPR000719	Protein kinase, core
Unigene10750_All	IPR000719	Protein kinase, core
Unigene14223_All	IPR000719	Protein kinase, core
Unigene14848_All	IPR000719	Protein kinase, core
Unigene16043_All	IPR000719	Protein kinase, core
Unigene16473_All	IPR000719	Protein kinase, core
Unigene17324_All	IPR000719	Protein kinase, core
Unigene23335_All	IPR000719	Protein kinase, core
Unigene23928_All	IPR000719	Protein kinase, core
Unigene24222_All	IPR000719	Protein kinase, core
Unigene24240_All	IPR000719	Protein kinase, core
Unigene24672_All	IPR000719	Protein kinase, core
Unigene24770_All	IPR000719	Protein kinase, core
Unigene25014_All	IPR000719	Protein kinase, core
Unigene26648_All	IPR000719	Protein kinase, core
Unigene27696_All	IPR000719	Protein kinase, core
Unigene27731_All	IPR000719	Protein kinase, core
Unigene28011_All	IPR000719	Protein kinase, core
Unigene1000_All	IPR000719	Protein kinase, core
Unigene1395_All	IPR000719	Protein kinase, core
Unigene2090_All	IPR000719	Protein kinase, core
Unigene2184_All	IPR000719	Protein kinase, core
Unigene2265_All	IPR000719	Protein kinase, core
Unigene2291_All	IPR000719	Protein kinase, core
Unigene2360_All	IPR000719	Protein kinase, core
Unigene2403_All	IPR000719	Protein kinase, core
Unigene2407_All	IPR000719	Protein kinase, core
Unigene2504_All	IPR000719	Protein kinase, core
Unigene2518_All	IPR000719	Protein kinase, core
Unigene2753_All	IPR000719	Protein kinase, core
Unigene2858_All	IPR000719	Protein kinase, core
Unigene2871_All	IPR000719	Protein kinase, core
Unigene2887_All	IPR000719	Protein kinase, core
Unigene3148_All	IPR000719	Protein kinase, core
Unigene3250_All	IPR000719	Protein kinase, core
Unigene3639_All	IPR000719	Protein kinase, core
Unigene3759_All	IPR000719	Protein kinase, core
Unigene3769_All	IPR000719	Protein kinase, core
Unigene3963_All	IPR000719	Protein kinase, core
Unigene3965_All	IPR000719	Protein kinase, core
Unigene3971_All	IPR000719	Protein kinase, core
Unigene3975_All	IPR000719	Protein kinase, core
Unigene4528_All	IPR000719	Protein kinase, core
Unigene4593_All	IPR000719	Protein kinase, core
Unigene4613_All	IPR000719	Protein kinase, core
Unigene4675_All	IPR000719	Protein kinase, core
Unigene4699_All	IPR000719	Protein kinase, core
Unigene4748_All	IPR000719	Protein kinase, core
Unigene4770_All	IPR000719	Protein kinase, core
Unigene4813_All	IPR000719	Protein kinase, core
Unigene5008_All	IPR000719	Protein kinase, core
Unigene5226_All	IPR000719	Protein kinase, core
Unigene5699_All	IPR000719	Protein kinase, core
Unigene6068_All	IPR000719	Protein kinase, core
Unigene6712_All	IPR000719	Protein kinase, core
Unigene6713_All	IPR000719	Protein kinase, core
Unigene6745_All	IPR000719	Protein kinase, core
Unigene6766_All	IPR000719	Protein kinase, core
Unigene6888_All	IPR000719	Protein kinase, core
Unigene7095_All	IPR000719	Protein kinase, core
Unigene7365_All	IPR000719	Protein kinase, core
Unigene7419_All	IPR000719	Protein kinase, core
Unigene7421_All	IPR000719	Protein kinase, core
Unigene8462_All	IPR000719	Protein kinase, core
Unigene8548_All	IPR000719	Protein kinase, core
Unigene8820_All	IPR000719	Protein kinase, core
Unigene8942_All	IPR000719	Protein kinase, core
Unigene9009_All	IPR000719	Protein kinase, core
Unigene9035_All	IPR000719	Protein kinase, core
Unigene9055_All	IPR000719	Protein kinase, core
Unigene9075_All	IPR000719	Protein kinase, core
Unigene9137_All	IPR000719	Protein kinase, core
Unigene9239_All	IPR000719	Protein kinase, core
Unigene9345_All	IPR000719	Protein kinase, core
Unigene9539_All	IPR000719	Protein kinase, core
Unigene186_All	IPR000719	Protein kinase, core
Unigene240_All	IPR000719	Protein kinase, core
Unigene400_All	IPR000719	Protein kinase, core
Unigene727_All	IPR000719	Protein kinase, core
Unigene731_All	IPR000719	Protein kinase, core
Unigene732_All	IPR000719	Protein kinase, core
Unigene54_All	IPR000719	Protein kinase, core
Unigene1_All	IPR000719	Protein kinase, core
Unigene6_All	IPR000719	Protein kinase, core
Unigene2449_All	IPR000722	RNA polymerase, alpha subunit
Unigene2462_All	IPR000722	RNA polymerase, alpha subunit
Unigene3446_All	IPR000722	RNA polymerase, alpha subunit
Unigene8965_All	IPR000722	RNA polymerase, alpha subunit
Unigene9736_All	IPR000722	RNA polymerase, alpha subunit
Unigene11014_All	IPR000722	RNA polymerase, alpha subunit
Unigene1264_All	IPR000722	RNA polymerase, alpha subunit
Unigene1506_All	IPR000722	RNA polymerase, alpha subunit
Unigene3152_All	IPR000722	RNA polymerase, alpha subunit
Unigene14626_All	IPR000722	RNA polymerase, alpha subunit
Unigene22180_All	IPR000722	RNA polymerase, alpha subunit
Unigene3151_All	IPR000722	RNA polymerase, alpha subunit
Unigene13439_All	IPR000722	RNA polymerase, alpha subunit
Unigene6771_All	IPR000727	Target SNARE coiled-coil region
Unigene8370_All	IPR000727	Target SNARE coiled-coil region
Unigene8389_All	IPR000727	Target SNARE coiled-coil region
Unigene9798_All	IPR000727	Target SNARE coiled-coil region
Unigene14076_All	IPR000727	Target SNARE coiled-coil region
Unigene805_All	IPR000727	Target SNARE coiled-coil region
Unigene1670_All	IPR000727	Target SNARE coiled-coil region
Unigene7617_All	IPR000727	Target SNARE coiled-coil region
Unigene28157_All	IPR000727	Target SNARE coiled-coil region
Unigene2923_All	IPR000728	AIR synthase related protein
Unigene6349_All	IPR000728	AIR synthase related protein
Unigene10043_All	IPR000728	AIR synthase related protein
Unigene4730_All	IPR000730	Proliferating cell nuclear antigen, PCNA
Unigene6227_All	IPR000731	Sterol-sensing 5TM box
Unigene6083_All	IPR000731	Sterol-sensing 5TM box
Unigene8878_All	IPR000731	Sterol-sensing 5TM box
Unigene9750_All	IPR000731	Sterol-sensing 5TM box
Unigene5693_All	IPR000731	Sterol-sensing 5TM box
Unigene2082_All	IPR000733	Flavoprotein monooxygenase
Unigene2819_All	IPR000733	Flavoprotein monooxygenase
Unigene4110_All	IPR000733	Flavoprotein monooxygenase
Unigene5606_All	IPR000733	Flavoprotein monooxygenase
Unigene7071_All	IPR000733	Flavoprotein monooxygenase
Unigene9859_All	IPR000733	Flavoprotein monooxygenase
Unigene11132_All	IPR000733	Flavoprotein monooxygenase
Unigene12245_All	IPR000733	Flavoprotein monooxygenase
Unigene15366_All	IPR000733	Flavoprotein monooxygenase
Unigene15479_All	IPR000733	Flavoprotein monooxygenase
Unigene27881_All	IPR000733	Flavoprotein monooxygenase
Unigene974_All	IPR000733	Flavoprotein monooxygenase
Unigene10871_All	IPR000733	Flavoprotein monooxygenase
Unigene22710_All	IPR000733	Flavoprotein monooxygenase
Unigene22713_All	IPR000733	Flavoprotein monooxygenase
Unigene14545_All	IPR000733	Flavoprotein monooxygenase
Unigene3969_All	IPR000738	WHEP-TRS
Unigene9350_All	IPR000740	GrpE protein
Unigene4060_All	IPR000743	Glycoside hydrolase, family 28
Unigene24181_All	IPR000744	NSF attachment protein
Unigene24895_All	IPR000744	NSF attachment protein
Unigene1432_All	IPR000751	M-phase inducer phosphatase
Unigene23855_All	IPR000754	Ribosomal protein S9
Unigene8064_All	IPR000754	Ribosomal protein S9
Unigene7470_All	IPR000754	Ribosomal protein S9
Unigene1197_All	IPR000757	Glycoside hydrolase, family 16
Unigene2615_All	IPR000757	Glycoside hydrolase, family 16
Unigene3403_All	IPR000757	Glycoside hydrolase, family 16
Unigene4781_All	IPR000757	Glycoside hydrolase, family 16
Unigene5268_All	IPR000757	Glycoside hydrolase, family 16
Unigene6939_All	IPR000757	Glycoside hydrolase, family 16
Unigene2028_All	IPR000757	Glycoside hydrolase, family 16
Unigene15849_All	IPR000759	Adrenodoxin reductase
Unigene25018_All	IPR000759	Adrenodoxin reductase
Unigene28135_All	IPR000759	Adrenodoxin reductase
Unigene17623_All	IPR000759	Adrenodoxin reductase
Unigene24080_All	IPR000759	Adrenodoxin reductase
Unigene25684_All	IPR000759	Adrenodoxin reductase
Unigene1786_All	IPR000759	Adrenodoxin reductase
Unigene4659_All	IPR000759	Adrenodoxin reductase
Unigene6817_All	IPR000759	Adrenodoxin reductase
Unigene4292_All	IPR000759	Adrenodoxin reductase
Unigene5233_All	IPR000759	Adrenodoxin reductase
Unigene7394_All	IPR000759	Adrenodoxin reductase
Unigene173_All	IPR000759	Adrenodoxin reductase
Unigene894_All	IPR000759	Adrenodoxin reductase
Unigene10649_All	IPR000760	Inositol monophosphatase
Unigene2666_All	IPR000760	Inositol monophosphatase
Unigene10521_All	IPR000760	Inositol monophosphatase
Unigene25390_All	IPR000760	Inositol monophosphatase
Unigene3734_All	IPR000760	Inositol monophosphatase
Unigene4282_All	IPR000764	Uridine kinase
Unigene8029_All	IPR000771	Ketose-bisphosphate aldolase, class-II
Unigene28062_All	IPR000771	Ketose-bisphosphate aldolase, class-II
Unigene5659_All	IPR000771	Ketose-bisphosphate aldolase, class-II
Unigene1640_All	IPR000778	Cytochrome b-245, heavy chain
Unigene5220_All	IPR000778	Cytochrome b-245, heavy chain
Unigene6735_All	IPR000778	Cytochrome b-245, heavy chain
Unigene8380_All	IPR000783	RNA polymerase H/23 kD subunit
Unigene1723_All	IPR000788	Ribonucleotide reductase large subunit
Unigene28186_All	IPR000788	Ribonucleotide reductase large subunit
Unigene1723_All	IPR000788	Ribonucleotide reductase large subunit, C-terminal
Unigene28186_All	IPR000788	Ribonucleotide reductase large subunit, C-terminal
Unigene3736_All	IPR000791	GPR1/FUN34/yaaH
Unigene143_All	IPR000793	ATPase, F1/V1/A1 complex, alpha/beta subunit, C-terminal
Unigene3867_All	IPR000793	ATPase, F1/V1/A1 complex, alpha/beta subunit, C-terminal
Unigene5123_All	IPR000793	ATPase, F1/V1/A1 complex, alpha/beta subunit, C-terminal
Unigene6073_All	IPR000793	ATPase, F1/V1/A1 complex, alpha/beta subunit, C-terminal
Unigene7436_All	IPR000793	ATPase, F1/V1/A1 complex, alpha/beta subunit, C-terminal
Unigene24274_All	IPR000793	ATPase, F1/V1/A1 complex, alpha/beta subunit, C-terminal
Unigene27827_All	IPR000793	ATPase, F1/V1/A1 complex, alpha/beta subunit, C-terminal
Unigene143_All	IPR000793	H+-transporting two-sector ATPase, alpha/beta subunit, C-terminal
Unigene5123_All	IPR000793	H+-transporting two-sector ATPase, alpha/beta subunit, C-terminal
Unigene6073_All	IPR000793	H+-transporting two-sector ATPase, alpha/beta subunit, C-terminal
Unigene7436_All	IPR000793	H+-transporting two-sector ATPase, alpha/beta subunit, C-terminal
Unigene24274_All	IPR000793	H+-transporting two-sector ATPase, alpha/beta subunit, C-terminal
Unigene27827_All	IPR000793	H+-transporting two-sector ATPase, alpha/beta subunit, C-terminal
Unigene3816_All	IPR000793	H+-transporting two-sector ATPase, alpha/beta subunit, C-terminal
Unigene3867_All	IPR000793	H+-transporting two-sector ATPase, alpha/beta subunit, C-terminal
Unigene14681_All	IPR000794	Beta-ketoacyl synthase
Unigene20321_All	IPR000794	Beta-ketoacyl synthase
Unigene21413_All	IPR000794	Beta-ketoacyl synthase
Unigene22150_All	IPR000794	Beta-ketoacyl synthase
Unigene26963_All	IPR000794	Beta-ketoacyl synthase
Unigene28025_All	IPR000794	Beta-ketoacyl synthase
Unigene3428_All	IPR000794	Beta-ketoacyl synthase
Unigene5921_All	IPR000794	Beta-ketoacyl synthase
[truncated: 12,359 more rows]

## Sheet: InterPro_Classes
iprID	Number of unigenes
IPR003593	265
IPR000719	236
IPR001680	181
IPR001650	171
IPR002290	139
IPR001245	129
IPR008271	126
IPR003439	123
IPR000504	122
IPR001410	117
IPR005225	106
IPR011545	105
IPR011009	99
IPR003959	95
IPR007114	85
IPR017442	84
IPR001687	75
IPR016024	74
IPR017441	71
IPR016040	62
IPR002048	62
IPR005829	62
IPR001757	60
IPR014021	56
IPR014001	56
IPR005828	55
IPR001440	54
IPR007087	54
IPR000169	51
IPR005834	47
IPR003960	47
IPR000629	45
IPR005479	45
IPR001128	44
IPR001138	44
IPR000345	43
IPR006162	43
IPR001969	42
IPR011046	42
IPR000194	41
IPR004161	41
IPR001806	41
IPR003663	39
IPR001993	39
IPR000330	38
IPR002110	38
IPR001849	37
IPR001140	37
IPR001841	37
IPR000566	37
IPR003579	36
IPR005481	36
IPR000205	35
IPR007219	35
IPR001199	35
IPR002401	34
IPR001327	34
IPR000357	33
IPR003578	33
IPR001452	33
IPR003577	33
IPR006195	32
IPR006025	32
IPR002041	31
IPR002464	31
IPR000608	30
IPR000886	30
IPR004843	29
IPR002198	29
IPR000008	29
IPR016027	29
IPR000379	29
IPR001005	29
IPR001412	28
IPR001173	28
IPR001395	27
IPR002347	26
IPR007644	26
IPR007124	26
IPR000795	26
IPR007120	26
IPR007121	26
IPR003395	26
IPR001810	25
IPR000640	25
IPR001461	24
IPR006090	24
IPR001878	24
IPR003594	24
IPR006091	23
IPR001394	23
IPR004813	23
IPR004046	23
IPR002067	23
IPR000403	23
IPR000873	23
IPR009053	23
IPR000051	22
IPR002130	22
IPR002194	22
IPR002086	22
IPR002293	22
IPR000626	21
IPR001100	21
IPR004841	21
IPR002078	21
IPR008250	21
IPR013753	21
IPR001623	21
IPR006649	20
IPR002553	20
IPR001163	20
IPR011511	20
IPR000219	20
IPR000991	20
IPR009072	20
IPR000679	20
IPR006935	20
IPR001789	20
IPR001023	19
IPR003890	19
IPR005517	19
IPR001683	19
IPR006592	19
IPR002085	19
IPR001752	19
IPR011761	19
IPR006089	18
IPR001926	18
IPR010916	18
IPR009000	18
IPR003009	18
IPR000571	18
IPR000408	18
IPR001208	17
IPR002113	17
IPR007125	17
IPR016185	17
IPR006047	17
IPR015424	17
IPR014014	17
IPR006589	17
IPR000862	17
IPR004014	17
IPR000583	16
IPR000182	16
IPR007502	16
IPR000834	16
IPR002539	16
IPR007642	16
IPR007645	16
IPR005483	16
IPR005480	16
IPR000644	16
IPR000089	16
IPR003042	16
IPR002314	16
IPR007641	16
IPR016196	16
IPR002423	16
IPR001353	16
IPR000555	16
IPR000733	16
IPR001844	16
IPR006275	16
IPR007696	15
IPR000793	15
IPR016039	15
IPR005123	15
IPR000961	15
IPR013026	15
IPR006539	15
IPR004839	14
IPR006133	14
IPR000276	14
IPR000759	14
IPR010935	14
IPR001563	14
IPR000953	14
IPR004840	14
IPR001984	14
IPR004568	14
IPR000387	14
IPR004088	14
IPR000217	14
IPR003954	14
IPR004087	14
IPR006134	14
IPR006680	14
IPR000717	14
IPR000904	14
IPR005467	14
IPR003965	14
IPR002328	14
IPR003405	14
IPR001019	14
IPR001223	14
IPR006172	14
IPR008278	14
IPR007695	14
IPR001227	14
IPR007647	14
IPR002509	14
IPR006186	14
IPR000794	14
IPR011053	14
IPR002582	14
IPR000103	13
IPR011012	13
IPR006274	13
IPR004358	13
IPR001494	13
IPR016035	13
IPR001030	13
IPR006982	13
IPR004045	13
IPR007066	13
IPR007081	13
IPR001917	13
IPR004100	13
IPR001317	13
IPR007860	13
IPR002932	13
IPR002082	13
IPR007083	13
IPR007080	13
IPR004827	13
IPR000449	13
IPR001611	13
IPR000722	13
IPR002474	13
IPR006132	13
IPR013027	13
IPR000573	13
IPR000209	13
IPR005804	13
IPR008950	12
IPR003527	12
IPR007646	12
IPR004578	12
IPR000198	12
IPR000977	12
IPR002016	12
IPR001357	12
IPR002114	12
IPR000426	12
IPR000891	12
IPR001202	12
IPR002034	12
IPR001579	12
IPR001425	12
IPR008280	12
IPR000634	12
IPR000594	12
IPR004365	12
IPR001092	12
IPR000432	12
IPR006073	12
IPR000073	12
IPR003008	12
IPR000804	12
IPR008162	12
IPR000277	12
IPR008352	12
IPR005844	11
IPR005482	11
IPR010257	11
IPR002052	11
IPR006662	11
IPR014030	11
IPR006597	11
IPR000038	11
IPR000637	11
IPR009022	11
IPR001547	11
IPR003661	11
IPR001865	11
IPR014043	11
IPR006671	11
IPR007861	11
IPR001373	11
IPR009057	11
IPR000322	11
IPR001313	11
IPR005841	11
IPR011054	11
IPR001830	11
IPR005845	11
IPR001965	11
IPR000910	11
IPR017853	11
IPR000172	11
IPR001609	11
IPR013565	11
IPR002498	11
IPR014031	11
IPR003029	11
IPR007867	11
IPR006554	10
IPR002453	10
IPR004179	10
IPR002917	10
IPR002013	10
IPR010614	10
IPR004000	10
IPR003957	10
IPR006140	10
IPR000994	10
IPR000306	10
IPR000022	10
IPR006130	10
IPR011764	10
IPR006068	10
IPR004838	10
IPR000195	10
IPR000340	10
IPR001279	10
IPR003903	10
IPR004364	10
IPR006131	10
IPR008973	10
IPR004273	10
IPR000210	10
IPR001487	10
IPR006220	10
IPR001401	10
IPR006092	10
IPR006555	10
IPR004160	10
IPR011704	10
IPR001270	9
IPR000727	9
IPR006638	9
IPR001433	9
IPR000467	9
IPR007109	9
IPR008928	9
IPR004835	9
IPR005937	9
IPR003097	9
IPR011527	9
IPR002403	9
IPR011763	9
IPR002044	9
IPR002035	9
IPR001709	9
IPR001450	9
IPR003604	9
IPR004362	9
IPR003347	9
IPR001781	9
IPR000165	9
IPR005887	9
IPR013126	9
IPR000547	9
IPR007197	9
IPR000684	9
IPR005846	9
IPR006663	9
IPR005135	9
IPR005399	9
IPR001214	9
IPR011709	9
IPR005824	9
IPR011762	9
IPR002375	9
IPR000569	9
IPR000399	9
IPR003107	9
IPR016135	9
IPR011184	8
IPR001807	8
IPR006379	8
IPR001117	8
IPR001241	8
IPR006689	8
IPR008254	8
IPR001736	8
IPR002205	8
IPR000342	8
IPR009051	8
IPR000918	8
IPR005843	8
IPR006688	8
IPR006670	8
IPR000254	8
IPR005821	8
IPR001945	8
IPR006692	8
IPR009075	8
IPR002933	8
IPR005475	8
IPR002219	8
IPR002173	8
IPR010920	8
IPR003095	8
IPR006895	8
IPR013602	8
IPR001154	8
IPR000108	8
IPR011583	8
IPR000253	8
IPR006687	8
IPR003151	8
IPR008152	8
IPR002300	8
IPR001296	8
IPR009100	8
IPR001589	8
IPR003891	8
IPR000560	8
IPR011558	8
IPR005289	8
IPR004648	8
IPR008985	8
IPR006035	8
IPR006139	8
IPR006544	8
IPR006248	8
IPR001882	8
IPR000534	8
IPR000577	7
IPR006069	7
IPR015813	7
IPR000513	7
IPR002111	7
IPR000433	7
IPR005476	7
IPR000648	7
IPR006085	7
IPR008521	7
IPR002341	7
IPR004154	7
IPR003689	7
IPR006005	7
IPR003437	7
IPR000695	7
IPR004331	7
IPR015891	7
IPR003608	7
IPR002020	7
IPR006084	7
IPR001251	7
IPR006402	7
IPR006094	7
IPR009071	7
IPR002489	7
IPR008991	7
IPR006981	7
IPR001715	7
IPR012336	7
IPR007484	7
IPR001356	7
IPR001388	7
IPR007034	7
IPR001248	7
IPR000262	7
IPR000232	7
IPR006203	7
IPR004130	7
IPR007113	7
IPR013537	7
IPR005806	7
IPR001392	7
IPR003639	7
IPR000836	7
IPR005814	7
IPR003342	7
IPR002108	7
IPR003337	7
IPR006163	7
IPR000243	7
IPR000048	7
IPR006086	7
IPR003610	7
IPR002906	7
IPR000757	7
IPR003958	7
IPR009014	7
IPR011550	7
IPR008948	7
IPR008291	7
IPR004837	7
IPR010071	7
IPR000300	7
IPR000683	6
IPR004037	6
IPR011032	6
IPR011028	6
IPR016491	6
IPR003817	6
IPR009543	6
IPR005848	6
IPR012591	6
IPR000602	6
IPR002226	6
IPR008936	6
IPR010080	6
IPR000909	6
IPR012998	6
IPR012592	6
IPR016160	6
IPR003130	6
IPR002202	6
IPR000649	6
IPR011011	6
IPR004529	6
IPR004176	6
IPR001094	6
IPR004038	6
IPR002575	6
IPR000581	6
IPR002591	6
IPR001632	6
IPR005024	6
IPR010643	6
IPR001975	6
IPR006030	6
IPR016161	6
IPR001176	6
IPR005221	6
IPR002891	6
IPR001263	6
IPR005924	6
IPR002735	6
IPR008918	6
IPR004859	6
IPR016050	6
IPR006939	6
IPR001194	6
IPR005629	6
IPR003953	6
IPR012220	6
IPR001900	6
IPR001601	6
IPR000595	6
IPR001451	6
IPR000270	6
IPR016197	6
IPR008938	6
IPR001619	6
IPR001026	6
IPR000164	6
IPR002283	6
IPR004404	6
IPR003164	6
IPR005062	6
IPR001269	6
IPR000127	6
IPR002026	6
IPR001155	6
IPR001763	6
IPR001891	6
IPR000938	6
IPR005946	6
IPR000362	6
IPR011332	6
IPR012984	6
IPR016146	6
IPR002312	6
IPR015590	6
IPR001025	6
IPR004274	6
IPR011597	5
IPR008263	5
IPR008220	5
IPR000286	5
IPR003100	5
IPR016093	5
IPR007075	5
IPR006896	5
IPR000005	5
IPR006594	5
IPR003165	5
IPR006066	5
IPR004136	5
IPR002004	5
IPR000897	5
IPR001902	5
IPR007271	5
IPR006011	5
IPR001171	5
IPR013041	5
IPR016181	5
IPR001189	5
IPR002524	5
IPR001382	5
IPR001040	5
IPR010339	5
IPR005722	5
IPR003648	5
IPR002490	5
IPR001360	5
IPR002645	5
IPR002452	5
IPR013149	5
IPR000238	5
IPR001107	5
IPR001682	5
IPR010625	5
IPR011510	5
IPR010987	5
IPR002687	5
IPR001944	5
IPR001201	5
IPR007073	5
IPR002942	5
IPR002088	5
IPR000731	5
IPR015928	5
IPR013616	5
IPR011701	5
IPR000011	5
IPR005117	5
IPR012976	5
IPR007123	5
IPR006900	5
IPR006204	5
IPR003882	5
IPR004147	5
IPR001854	5
IPR013120	5
IPR010960	5
IPR006254	5
IPR003440	5
IPR004095	5
IPR014756	5
IPR011498	5
IPR000086	5
IPR000462	5
IPR004871	5
IPR000760	5
IPR003006	5
IPR001048	5
IPR011547	5
IPR009010	5
IPR001509	5
IPR007526	5
IPR001607	5
IPR009081	5
IPR010978	5
IPR001594	5
IPR008921	5
IPR004834	5
IPR013105	5
IPR011330	5
IPR000159	5
IPR001180	5
IPR001772	5
IPR001660	5
IPR002641	5
IPR000375	5
IPR011702	5
IPR001404	5
IPR008259	5
IPR005910	5
IPR001567	5
IPR007807	5
IPR008048	5
IPR001662	5
IPR001242	5
IPR000542	5
IPR004009	5
IPR001678	5
IPR011136	5
IPR000508	5
IPR003126	5
IPR002119	5
IPR009080	5
IPR000250	5
IPR000245	5
IPR006652	5
IPR000866	5
IPR002975	5
IPR000095	5
IPR003152	5
IPR001431	5
IPR009001	5
IPR014397	5
IPR003104	5
IPR008989	5
IPR002422	5
IPR007052	5
IPR001125	5
IPR015947	5
IPR001711	5
IPR002670	5
IPR005820	5
IPR001192	5
IPR002379	5
IPR000150	5
IPR015880	5
IPR001078	5
IPR000850	5
IPR000842	5
IPR000374	5
IPR002345	5
IPR001895	5
IPR012337	5
IPR000225	5
IPR002478	5
IPR006296	4
IPR004450	4
IPR006709	4
IPR008942	4
IPR004689	4
IPR004539	4
IPR001216	4
IPR003591	4
IPR006403	4
IPR004022	4
IPR004113	4
IPR000788	4
IPR012974	4
IPR001790	4
IPR008262	4
IPR007698	4
IPR009036	4
IPR001661	4
IPR007723	4
IPR001130	4
IPR003084	4
IPR001930	4
IPR001047	4
IPR002934	4
IPR002772	4
IPR004798	4
IPR016158	4
IPR000348	4
IPR006016	4
IPR001553	4
IPR009028	4
IPR000591	4
IPR000988	4
IPR002867	4
IPR001722	4
IPR006153	4
IPR006096	4
IPR004540	4
IPR007012	4
IPR008351	4
IPR003392	4
IPR006045	4
IPR002019	4
IPR002916	4
IPR006235	4
IPR000651	4
IPR000623	4
IPR008968	4
IPR003031	4
IPR000425	4
IPR003018	4
IPR000924	4
IPR001164	4
IPR007886	4
IPR001925	4
IPR002155	4
IPR008913	4
IPR008336	4
IPR014778	4
IPR006169	4
IPR013760	4
IPR008927	4
IPR015809	4
IPR000552	4
IPR006222	4
IPR003616	4
IPR016159	4
IPR007276	4
IPR003257	4
IPR001753	4
IPR006424	4
IPR001804	4
IPR002109	4
IPR007010	4
IPR006596	4
IPR001892	4
IPR003137	4
IPR005011	4
IPR013838	4
IPR010714	4
IPR011063	4
IPR001670	4
IPR003613	4
IPR002471	4
IPR000541	4
IPR000178	4
IPR003010	4
IPR006087	4
IPR016141	4
IPR000319	4
IPR002889	4
IPR005474	4
IPR001365	4
IPR009068	4
IPR001473	4
IPR002197	4
IPR000352	4
IPR002893	4
IPR001631	4
IPR008146	4
IPR016157	4
IPR006067	4
IPR001522	4
IPR007148	4
IPR002629	4
IPR005097	4
IPR004977	4
IPR007282	4
IPR000101	4
IPR001938	4
IPR001045	4
IPR010472	4
IPR011531	4
IPR006074	4
IPR005707	4
IPR002938	4
IPR000585	4
IPR000533	4
IPR013154	4
IPR011607	4
IPR004167	4
IPR000173	4
IPR007277	4
IPR004001	4
IPR002618	4
IPR007193	4
IPR003016	4
IPR001017	4
IPR004888	4
IPR005581	4
IPR004367	4
IPR002355	4
IPR005294	4
IPR002083	4
IPR011261	4
IPR001209	4
IPR009674	4
IPR005668	4
IPR006722	4
IPR007863	4
IPR000690	4
IPR001375	4
IPR013534	4
IPR006534	4
IPR001764	4
IPR000131	4
IPR002523	4
IPR008266	4
IPR002164	4
IPR001423	4
IPR002685	4
IPR000808	4
IPR009038	4
IPR001063	4
IPR001260	4
IPR007265	4
IPR002129	4
IPR008049	4
IPR006646	4
IPR005723	4
IPR006620	3
IPR004299	3
IPR002303	3
IPR000558	3
IPR004698	3
IPR000878	3
IPR002092	3
IPR016102	3
IPR000589	3
IPR012766	3
IPR000652	3
IPR010569	3
IPR000242	3
IPR000092	3
IPR006603	3
IPR009083	3
IPR007222	3
IPR007131	3
IPR011006	3
IPR003135	3
IPR004198	3
IPR006076	3
IPR007207	3
IPR001354	3
IPR006146	3
IPR000002	3
IPR003807	3
IPR000326	3
IPR007419	3
IPR006674	3
IPR001859	3
IPR000554	3
IPR000875	3
IPR015940	3
IPR002319	3
IPR007862	3
IPR005786	3
IPR000308	3
IPR010829	3
IPR006102	3
IPR002818	3
IPR014876	3
IPR013020	3
IPR012948	3
IPR004522	3
IPR014012	3
IPR005378	3
IPR006021	3
IPR011682	3
IPR005317	3
IPR008046	3
IPR009076	3
IPR005886	3
IPR000269	3
IPR005576	3
IPR000517	3
IPR009056	3
IPR001766	3
IPR007110	3
IPR006121	3
IPR000771	3
IPR000014	3
IPR013525	3
IPR007233	3
IPR008978	3
IPR002297	3
IPR011059	3
IPR007705	3
IPR000398	3
IPR001898	3
IPR007259	3
IPR013121	3
IPR002028	3
IPR002999	3
IPR003171	3
IPR000023	3
IPR006768	3
IPR011263	3
IPR002587	3
IPR002132	3
IPR010122	3
IPR014009	3
IPR005850	3
IPR006685	3
IPR001813	3
IPR001232	3
IPR016438	3
IPR011706	3
IPR013112	3
IPR005711	3
IPR014906	3
IPR010674	3
IPR008221	3
IPR000861	3
IPR007281	3
IPR001098	3
IPR016189	3
IPR004418	3
IPR001305	3
IPR003000	3
IPR017455	3
IPR001222	3
IPR013999	3
IPR013506	3
IPR003386	3
IPR006088	3
IPR009060	3
IPR006115	3
IPR001060	3
IPR004099	3
IPR008089	3
IPR003864	3
IPR006174	3
IPR001808	3
IPR002480	3
IPR005301	3
IPR009008	3
IPR006416	3
IPR000097	3
IPR010491	3
IPR006654	3
IPR007196	3
IPR001104	3
IPR010905	3
IPR010918	3
IPR010473	3
IPR001309	3
IPR000120	3
IPR000315	3
IPR004328	3
IPR005045	3
IPR007941	3
IPR008972	3
IPR006767	3
IPR004396	3
IPR010582	3
IPR003111	3
IPR002939	3
IPR001465	3
IPR001514	3
IPR008269	3
IPR015341	3
IPR000811	3
IPR007070	3
IPR000506	3
IPR006209	3
IPR006329	3
IPR012990	3
IPR007209	3
IPR003307	3
IPR013155	3
IPR000754	3
IPR006218	3
IPR001756	3
IPR004815	3
IPR015350	3
IPR005998	3
IPR004104	3
IPR006252	3
IPR006046	3
IPR002030	3
IPR008183	3
IPR001126	3
IPR008568	3
IPR000218	3
IPR011555	3
IPR006653	3
IPR004148	3
IPR000612	3
IPR001106	3
IPR008967	3
IPR008040	3
IPR016137	3
IPR008047	3
IPR001638	3
IPR003892	3
IPR007279	3
IPR001721	3
IPR007190	3
IPR004182	3
IPR013684	3
IPR009976	3
IPR006645	3
IPR000192	3
IPR000728	3
IPR012961	3
IPR002017	3
IPR008147	3
IPR000453	3
IPR003822	3
IPR000778	3
IPR003701	3
IPR001544	3
IPR002821	3
IPR003495	3
IPR006257	3
IPR013130	3
IPR000697	3
IPR011108	3
IPR009088	3
IPR001518	3
IPR013129	3
IPR011025	3
IPR015195	3
IPR008295	3
IPR001085	3
IPR000851	3
IPR002454	3
IPR002529	3
IPR008909	3
IPR011573	3
IPR006595	3
IPR013967	3
IPR002075	3
IPR005811	3
IPR001012	3
IPR017104	3
IPR004953	3
IPR002877	3
IPR005178	3
IPR001951	3
IPR004345	3
IPR001474	3
IPR010993	3
IPR001345	3
IPR010314	3
IPR010309	3
IPR002218	3
IPR003169	3
IPR002014	3
IPR006191	3
IPR001912	3
IPR006219	3
IPR001312	3
IPR010929	3
IPR016034	3
IPR014743	3
IPR001962	3
IPR002301	3
IPR016190	3
IPR002469	3
IPR006048	3
IPR000010	3
IPR004870	3
IPR007949	3
IPR005849	3
IPR015351	3
IPR002550	3
IPR006797	3
IPR000061	3
IPR003349	3
IPR002657	3
IPR001525	3
IPR001936	3
IPR011707	3
IPR002308	3
IPR004416	3
IPR013093	3
IPR005522	3
IPR008974	3
IPR007757	3
IPR000630	3
IPR005002	3
IPR006562	3
IPR001041	3
IPR005787	3
IPR002171	3
IPR010979	3
IPR000711	3
IPR014978	3
IPR003819	3
IPR006413	3
IPR000163	3
IPR001348	3
IPR005148	3
IPR011120	3
IPR005324	3
IPR016635	3
IPR001932	3
IPR015797	3
IPR011262	3
IPR015194	3
IPR006855	3
IPR002483	3
IPR006015	3
IPR010509	3
IPR004083	3
IPR002372	3
IPR001014	3
IPR000702	3
IPR011904	3
IPR004044	3
IPR006650	3
IPR000959	3
IPR001261	3
IPR013750	3
IPR001937	3
IPR014013	3
IPR012947	3
IPR004738	3
IPR010908	3
IPR006636	3
IPR005922	3
IPR001139	3
IPR011833	2
IPR003877	2
IPR000911	2
IPR011072	2
IPR002728	2
IPR002658	2
IPR002140	2
IPR002921	2
IPR004217	2
IPR006716	2
IPR000818	2
IPR005144	2
IPR001751	2
IPR015360	2
IPR008628	2
IPR015359	2
IPR003595	2
IPR000915	2
IPR004489	2
IPR004098	2
IPR001174	2
IPR006411	2
IPR017447	2
IPR000923	2
IPR001952	2
IPR010619	2
IPR004125	2
IPR002674	2
IPR013632	2
IPR006238	2
IPR001228	2
IPR012606	2
IPR008926	2
IPR004276	2
IPR001597	2
IPR011417	2
IPR006973	2
IPR000597	2
IPR013509	2
IPR005825	2
IPR007214	2
IPR015403	2
IPR004856	2
IPR004713	2
IPR003492	2
IPR012715	2
IPR008758	2
IPR003338	2
IPR008949	2
IPR005677	2
IPR007194	2
IPR005756	2
IPR002195	2
IPR013283	2
IPR001221	2
IPR002843	2
IPR004803	2
IPR013032	2
IPR005715	2
IPR013748	2
IPR007051	2
IPR007651	2
IPR003961	2
IPR002528	2
IPR002023	2
IPR005140	2
IPR005103	2
IPR011137	2
IPR010139	2
IPR003194	2
IPR001307	2
IPR011766	2
IPR003694	2
IPR006887	2
IPR000812	2
IPR001692	2
IPR000445	2
IPR011023	2
IPR010926	2
IPR000294	2
IPR005155	2
IPR012846	2
IPR007242	2
IPR000469	2
IPR017450	2
IPR008971	2
IPR015876	2
IPR000066	2
IPR000593	2
IPR016494	2
IPR002710	2
IPR006818	2
IPR005120	2
IPR003094	2
IPR004769	2
IPR010961	2
IPR004033	2
IPR006223	2
IPR002344	2
IPR008268	2
IPR010663	2
IPR002317	2
IPR004662	2
IPR005822	2
IPR004554	2
IPR013215	2
IPR003397	2
IPR002554	2
IPR004923	2
IPR004571	2
IPR003764	2
IPR002229	2
IPR004193	2
IPR002320	2
IPR013637	2
IPR006166	2
IPR007810	2
IPR007275	2
IPR001002	2
IPR001141	2
IPR001960	2
IPR005755	2
IPR004776	2
IPR001905	2
IPR000631	2
IPR012678	2
IPR002905	2
IPR001096	2
IPR003156	2
IPR007135	2
IPR011530	2
IPR004882	2
IPR001972	2
IPR006626	2
IPR001714	2
IPR001876	2
IPR011004	2
IPR004853	2
IPR005609	2
IPR015871	2
IPR000114	2
IPR006264	2
IPR000519	2
IPR002791	2
IPR008153	2
IPR002220	2
IPR001576	2
IPR013566	2
IPR002668	2
IPR015348	2
IPR005248	2
IPR009007	2
IPR011575	2
IPR002241	2
IPR001569	2
IPR000815	2
IPR005847	2
IPR006297	2
IPR003114	2
IPR005725	2
IPR002313	2
IPR012717	2
IPR004516	2
IPR000941	2
IPR001697	2
IPR004407	2
IPR002717	2
IPR008313	2
IPR011333	2
IPR010401	2
IPR011948	2
IPR001282	2
IPR003511	2
IPR004015	2
IPR001842	2
IPR010259	2
IPR005141	2
IPR006043	2
IPR000926	2
IPR000898	2
IPR005442	2
IPR003660	2
IPR001046	2
IPR005191	2
IPR005307	2
IPR002007	2
IPR005036	2
IPR010109	2
IPR007855	2
IPR001606	2
IPR002671	2
IPR010995	2
IPR001278	2
IPR006205	2
IPR002495	2
IPR009082	2
IPR010219	2
IPR015374	2
IPR001950	2
IPR001564	2
IPR010613	2
IPR004480	2
IPR000672	2
IPR010256	2
IPR001110	2
IPR013860	2
IPR005936	2
IPR011241	2
IPR008984	2
IPR002952	2
IPR012132	2
IPR002504	2
IPR007204	2
IPR005854	2
IPR009600	2
IPR009078	2
IPR001057	2
IPR002784	2
IPR002189	2
IPR006575	2
IPR006022	2
IPR005703	2
IPR002068	2
IPR000592	2
IPR005016	2
IPR004523	2
IPR011048	2
IPR009049	2
IPR001921	2
IPR006977	2
IPR002616	2
IPR002318	2
IPR013021	2
IPR011339	2
IPR011612	2
IPR016467	2
IPR000509	2
IPR001985	2
IPR002675	2
IPR016391	2
IPR009771	2
IPR001949	2
IPR015425	2
IPR006285	2
IPR002778	2
IPR001499	2
IPR007991	2
IPR002652	2
IPR000967	2
IPR005676	2
IPR001326	2
IPR001834	2
IPR010073	2
IPR006515	2
IPR009033	2
IPR015872	2
IPR011076	2
IPR006569	2
IPR001135	2
IPR004003	2
IPR011598	2
IPR005810	2
IPR001698	2
IPR004399	2
IPR003150	2
IPR015795	2
IPR005823	2
IPR011084	2
IPR013216	2
IPR016267	2
IPR003124	2
IPR011249	2
IPR006183	2
IPR016210	2
IPR005146	2
IPR013822	2
IPR000642	2
IPR005334	2
IPR004499	2
IPR010513	2
IPR006148	2
IPR007091	2
IPR016066	2
IPR006003	2
IPR006062	2
IPR013567	2
IPR011146	2
IPR015413	2
IPR011501	2
IPR002501	2
IPR015794	2
IPR000439	2
IPR002291	2
IPR002015	2
IPR003213	2
IPR000704	2
IPR012080	2
IPR006863	2
IPR010107	2
IPR004854	2
IPR002415	2
IPR004820	2
IPR007603	2
IPR005788	2
IPR008798	2
IPR004277	2
IPR012280	2
IPR007231	2
IPR000876	2
IPR005654	2
IPR011347	2
IPR003692	2
IPR000796	2
IPR016083	2
IPR001515	2
IPR002315	2
IPR005721	2
IPR008994	2
IPR007590	2
IPR001252	2
IPR004431	2
IPR002672	2
IPR002168	2
IPR011614	2
IPR017440	2
IPR001272	2
IPR000814	2
IPR007583	2
IPR007173	2
IPR011537	2
IPR004493	2
IPR013841	2
IPR011010	2
IPR011021	2
IPR002143	2
IPR012676	2
IPR001310	2
IPR002871	2
IPR007379	2
IPR001466	2
IPR004567	2
IPR004468	2
IPR006317	2
IPR004545	2
IPR001737	2
IPR003195	2
IPR001877	2
IPR002349	2
IPR006175	2
IPR006926	2
IPR011037	2
IPR004308	2
IPR005142	2
IPR013500	2
IPR001580	2
IPR002058	2
IPR004531	2
IPR010097	2
IPR013079	2
IPR000465	2
IPR002869	2
IPR001907	2
IPR000892	2
IPR001805	2
IPR001331	2
IPR017850	2
IPR001381	2
IPR003698	2
IPR005484	2
IPR013346	2
IPR001986	2
IPR001780	2
IPR006184	2
IPR009009	2
IPR006151	2
IPR001197	2
IPR001000	2
IPR004152	2
IPR011765	2
IPR012001	2
IPR016130	2
IPR013499	2
IPR005485	2
IPR006145	2
IPR011494	2
IPR008333	2
IPR001529	2
IPR007239	2
IPR008803	2
IPR000744	2
IPR013979	2
IPR002307	2
IPR001837	2
IPR001915	2
IPR008260	2
IPR007821	2
IPR007872	2
IPR006113	2
IPR008080	2
IPR002912	2
IPR000304	2
IPR005043	2
IPR005805	2
IPR012973	2
IPR005198	2
IPR007632	2
IPR006751	2
IPR010756	2
IPR004327	2
IPR017071	2
IPR000361	2
IPR001540	2
IPR006553	2
IPR007225	2
IPR005931	2
IPR011044	2
IPR001374	2
IPR000600	2
IPR006560	2
IPR000100	2
IPR007708	2
IPR006193	2
IPR004123	2
IPR008273	2
IPR004165	2
IPR009262	2
IPR015807	2
IPR000903	2
IPR016624	2
IPR000969	2
IPR008163	2
IPR000511	2
IPR007089	2
IPR003265	2
IPR016260	2
IPR011488	2
IPR006055	2
IPR001075	2
IPR001901	2
IPR006058	2
IPR000183	2
IPR008191	2
IPR005713	2
IPR007716	2
IPR003674	2
IPR009160	2
IPR011769	2
IPR003590	2
IPR009020	2
IPR004430	2
IPR005809	2
IPR002569	2
IPR000980	2
IPR003781	2
IPR000196	2
IPR001848	2
IPR002650	2
IPR013809	2
IPR011529	2
IPR001372	2
IPR010989	2
IPR004155	2
IPR006239	2
IPR001464	2
IPR002755	2
IPR015793	2
IPR001557	2
IPR002292	2
IPR000948	2
IPR000358	2
IPR005612	2
IPR004575	2
IPR000261	2
IPR006925	2
IPR000009	2
IPR001247	2
IPR006677	2
IPR002699	2
IPR005593	2
IPR001919	2
IPR005880	2
IPR006426	2
IPR008010	2
IPR011022	2
IPR006225	2
IPR013594	2
IPR000530	2
IPR016460	2
IPR005710	2
IPR002410	2
IPR006114	2
IPR011538	2
IPR005729	2
IPR002925	2
IPR000116	2
IPR000215	2
IPR005716	2
IPR006992	2
IPR006599	2
IPR012270	2
IPR000687	2
IPR006122	2
IPR006683	2
IPR006325	2
IPR004526	2
IPR005680	2
IPR001482	2
IPR006276	2
IPR011060	2
IPR000706	2
IPR002713	2
IPR005100	2
IPR003163	2
IPR007287	2
IPR011710	2
IPR001453	2
IPR006630	2
IPR000111	2
IPR016156	2
IPR012725	2
IPR005633	2
IPR005336	2
IPR003333	2
IPR001161	2
IPR005377	2
IPR000156	2
IPR016341	2
IPR001732	2
IPR016055	2
IPR002547	2
IPR002305	2
IPR005139	2
IPR000283	2
IPR004164	2
IPR006958	2
IPR007234	2
IPR007245	2
IPR002496	2
IPR002208	2
IPR005613	2
IPR010061	2
IPR007249	2
IPR014851	2
IPR004621	2
IPR003236	2
IPR012000	2
IPR004521	2
IPR012718	2
IPR004541	2
IPR004434	2
IPR001236	2
IPR002715	2
IPR013078	2
IPR004305	2
IPR006509	2
IPR010110	2
IPR001352	2
IPR011026	2
IPR013143	2
IPR004514	2
IPR007639	2
IPR013598	2
IPR004651	2
IPR007673	2
IPR006206	2
IPR008179	2
IPR015955	2
IPR007628	2
IPR015415	1
IPR006931	1
IPR007822	1
IPR002667	1
IPR004892	1
IPR005185	1
IPR000043	1
IPR015049	1
IPR002922	1
IPR002853	1
IPR002634	1
IPR001093	1
IPR011039	1
IPR001015	1
IPR000152	1
IPR004739	1
IPR000715	1
IPR007881	1
IPR013953	1
IPR000115	1
IPR014038	1
IPR001468	1
IPR006816	1
IPR006760	1
IPR009019	1
IPR016207	1
IPR014608	1
IPR006840	1
IPR017449	1
IPR008631	1
IPR012792	1
IPR000905	1
IPR009145	1
IPR007582	1
IPR001971	1
IPR016650	1
IPR013144	1
IPR005345	1
IPR004808	1
IPR016151	1
IPR005013	1
IPR002995	1
IPR008045	1
IPR010977	1
IPR011258	1
IPR001250	1
IPR001087	1
IPR016555	1
IPR015927	1
IPR001787	1
IPR009058	1
IPR005944	1
IPR011602	1
IPR005945	1
IPR006383	1
IPR016435	1
IPR010301	1
IPR010102	1
IPR001240	1
IPR000535	1
IPR008979	1
IPR008591	1
IPR011685	1
IPR007901	1
IPR000481	1
IPR008603	1
IPR014400	1
IPR004240	1
IPR008937	1
IPR008429	1
IPR004511	1
IPR001762	1
IPR015257	1
IPR007514	1
IPR017252	1
IPR005570	1
IPR001672	1
IPR008753	1
IPR001778	1
IPR004788	1
IPR005066	1
IPR004102	1
IPR011400	1
IPR016059	1
IPR007599	1
IPR006095	1
IPR009448	1
IPR001147	1
IPR001020	1
IPR014027	1
IPR003618	1
IPR008580	1
IPR006598	1
IPR003085	1
IPR005478	1
IPR017151	1
IPR009161	1
IPR005772	1
IPR014026	1
IPR001754	1
IPR010703	1
IPR012309	1
IPR007557	1
IPR006259	1
IPR002468	1
IPR006001	1
IPR009604	1
IPR000890	1
IPR001800	1
IPR003703	1
IPR001605	1
IPR008335	1
IPR009012	1
IPR003782	1
IPR000039	1
IPR000054	1
IPR001852	1
IPR013881	1
IPR007832	1
IPR008504	1
IPR001114	1
IPR001593	1
IPR010481	1
IPR006656	1
IPR013650	1
IPR013238	1
IPR006567	1
IPR016643	1
IPR007246	1
IPR007859	1
IPR016897	1
IPR000110	1
IPR014006	1
IPR010111	1
IPR016073	1
IPR008929	1
IPR006519	1
IPR002467	1
IPR017261	1
IPR001369	1
IPR000857	1
IPR009445	1
IPR011943	1
IPR000133	1
IPR000407	1
IPR003348	1
IPR011553	1
IPR016706	1
IPR015342	1
IPR006361	1
IPR004939	1
IPR011613	1
IPR003721	1
IPR002326	1
IPR004395	1
IPR000312	1
IPR000537	1
IPR006639	1
IPR006322	1
IPR004457	1
IPR014891	1
IPR006615	1
IPR001636	1
IPR017073	1
IPR011516	1
IPR014863	1
IPR001294	1
IPR008962	1
IPR011236	1
IPR005106	1
IPR010126	1
IPR005651	1
IPR002073	1
IPR016061	1
IPR005861	1
IPR003377	1
IPR002373	1
IPR001342	1
IPR006964	1
IPR010490	1
IPR004106	1
IPR002100	1
IPR003382	1
IPR007518	1
IPR008290	1
IPR004533	1
IPR015966	1
IPR007369	1
IPR002470	1
IPR002172	1
IPR012385	1
IPR011592	1
IPR015912	1
IPR008283	1
IPR005873	1
IPR008144	1
IPR003123	1
IPR013843	1
IPR008159	1
IPR001308	1
IPR007180	1
IPR005764	1
IPR013137	1
IPR001253	1
IPR001931	1
IPR013878	1
IPR013922	1
IPR003248	1
IPR008195	1
IPR007023	1
IPR005341	1
IPR007828	1
IPR013823	1
IPR000730	1
IPR010816	1
IPR005339	1
IPR004203	1
IPR016064	1
IPR016295	1
IPR002156	1
IPR000871	1
IPR002076	1
IPR000764	1
IPR006111	1
IPR005782	1
IPR001674	1
IPR008688	1
IPR000447	1
IPR001339	1
IPR001770	1
IPR007718	1
IPR002420	1
IPR007717	1
IPR010776	1
IPR014767	1
IPR011281	1
IPR011872	1
IPR003089	1
IPR008210	1
IPR001377	1
IPR004361	1
IPR008676	1
IPR010021	1
IPR003874	1
IPR013977	1
IPR005683	1
IPR002820	1
IPR006644	1
IPR005599	1
IPR014730	1
IPR015048	1
IPR015399	1
IPR013958	1
IPR009637	1
IPR005990	1
IPR003846	1
IPR012308	1
IPR006052	1
IPR006176	1
IPR001266	1
IPR013899	1
IPR001585	1
IPR000231	1
IPR014492	1
IPR008232	1
IPR007330	1
[truncated: 613 more rows]
