# Supplementary material for: Deep Insight into the Ganoderma lucidum by Comprehensive Analysis of Its Transcriptome
Source: PLoS One. 2012 Aug 27;7(8):e44031. doi: 10.1371/journal.pone.0044031 (PMC3428325; doi:10.1371/journal.pone.0044031)
Supplement: Table S4 — Differentially expressed genes (DEGs) between G. lucidum mycelium and fruiting body. From the G. lucidum mycelium and fruiting body, 8,330 unigenes were DEGs, of which 446 unigenes showed specific expression patterns in mycelium and 913 unigenes were specific in the fruiting body. (XLS) [file pone.0044031.s007.xls]

## Sheet: DEGs
geneID	geneLength	Fruiting.body_reads	Mycelium_reads	Fruiting.body_RPKM	Mycelium_RPKM	log2(Mycelium_RPKM/Fruiting.body_RPKM)	up/down	FDR
Unigene10022_All	397	24	1931	17.0477	1313.63	6.2678	Up	0
Unigene1016_All	644	2261	114	990.054	47.8079	-4.3722	Down	0
Unigene10246_All	527	1297	66	694.023	33.8232	-4.3589	Down	0
Unigene10342_All	1490	7622	1437	1442.54	260.466	-2.4694	Down	0
Unigene10430_All	682	1366	62	564.821	24.5521	-4.5239	Down	0
Unigene10638_All	998	122	1668	34.4726	451.384	3.7108	Up	0
Unigene11116_All	639	766	3213	338.043	1357.97	2.0062	Up	0
Unigene13_All	3869	5275	1894	384.475	132.209	-1.5401	Down	0
Unigene143_All	976	676	3732	195.317	1032.7	2.4025	Up	0
Unigene20_All	2952	5531	1534	528.362	140.343	-1.9126	Down	0
Unigene21907_All	347	203	5493	164.972	4275.24	4.6957	Up	0
Unigene2262_All	2172	270	3391	35.0549	421.647	3.5883	Up	0
Unigene2269_All	2715	3248	921	337.358	91.6158	-1.8806	Down	0
Unigene228_All	1173	76	8177	18.2709	1882.68	6.6871	Up	0
Unigene23836_All	646	288	9695	125.72	4053.18	5.0108	Up	0
Unigene2396_All	1554	805	3692	146.079	641.64	2.135	Up	0
Unigene2406_All	2747	9369	636	961.787	62.5287	-3.9431	Down	0
Unigene24270_All	1373	1352	11	277.684	2.1637	-7.0038	Down	0
Unigene24287_All	1669	1212	37	204.781	5.9872	-5.0961	Down	0
Unigene24298_All	2012	1246	9	174.636	1.2081	-7.1755	Down	0
Unigene24371_All	358	6812	80	5365.82	60.3515	-6.4743	Down	0
Unigene24441_All	1153	10	2135	2.4458	500.091	7.6757	Up	0
Unigene24487_All	1460	5967	284	1152.52	52.5347	-4.4554	Down	0
Unigene24705_All	454	1905	42	1183.27	24.9847	-5.5656	Down	0
Unigene25165_All	201	1693	13	2375.23	17.4674	-7.0873	Down	0
Unigene26375_All	251	8	1442	8.9879	1551.57	7.4315	Up	0
Unigene26486_All	257	1978	9	2170.39	9.4578	-7.8422	Down	0
Unigene26570_All	262	2963	120	3189.15	123.697	-4.6883	Down	0
Unigene26717_All	270	21220	149	22162.9	149.04	-7.2163	Down	0
Unigene26902_All	283	2055	57	2047.72	54.3963	-5.2344	Down	0
Unigene27073_All	298	1484	123	1404.31	111.473	-3.6551	Down	0
Unigene27171_All	307	3677	165	3377.53	145.153	-4.5403	Down	0
Unigene27199_All	310	22	1573	20.0127	1370.4	6.0975	Up	0
Unigene27381_All	333	2	1188	1.6937	963.503	9.152	Up	0
Unigene27636_All	385	1441	52	1055.47	36.4774	-4.8547	Down	0
Unigene2769_All	743	791	3154	300.215	1146.45	1.9331	Up	0
Unigene27748_All	415	1	1199	0.6795	780.283	10.1653	Up	0
Unigene27859_All	466	9207	4701	5571.56	2724.49	-1.0321	Down	0
Unigene27874_All	473	4264	976	2542.15	557.275	-2.1896	Down	0
Unigene27875_All	473	4116	482	2453.91	275.212	-3.1565	Down	0
Unigene27947_All	521	2295	82	1242.19	42.5067	-4.8691	Down	0
Unigene27989_All	563	1806	237	904.594	113.69	-2.9922	Down	0
Unigene28070_All	676	5884	2395	2454.54	956.841	-1.3591	Down	0
Unigene28104_All	747	2831	486	1068.72	175.71	-2.6046	Down	0
Unigene28113_All	759	3924	239	1457.91	85.0427	-4.0996	Down	0
Unigene28118_All	776	6678	2950	2426.77	1026.69	-1.241	Down	0
Unigene28137_All	828	3190	877	1086.44	286.055	-1.9252	Down	0
Unigene28152_All	881	0	1075	0	329.544	18.3301	Up	0
Unigene28158_All	905	4640	622	1445.82	185.619	-2.9615	Down	0
Unigene28205_All	1601	5337	1489	940.048	251.179	-1.904	Down	0
Unigene28208_All	1794	0	1263	0	190.135	17.5367	Up	0
Unigene2896_All	1041	189	2275	51.1983	590.217	3.5271	Up	0
Unigene2920_All	1074	1094	4605	287.248	1157.99	2.0113	Up	0
Unigene3119_All	625	6	1527	2.7072	659.842	7.9292	Up	0
Unigene3162_All	579	14	1625	6.8186	757.976	6.7965	Up	0
Unigene3733_All	940	1422	5028	426.595	1444.6	1.7597	Up	0
Unigene397_All	735	58	1476	22.2528	542.35	4.6072	Up	0
Unigene4073_All	985	272	3038	77.8712	832.976	3.4191	Up	0
Unigene4484_All	5216	3565	694	192.738	35.9338	-2.4232	Down	0
Unigene4543_All	1987	3051	9350	433.001	1270.85	1.5534	Up	0
Unigene4712_All	1576	2346	321	419.775	55.0085	-2.9319	Down	0
Unigene4783_All	1902	452	2434	67.015	345.614	2.3666	Up	0
Unigene4852_All	1834	2817	358	433.144	52.7187	-3.0385	Down	0
Unigene5120_All	904	2945	746	918.674	222.87	-2.0434	Down	0
Unigene5191_All	1504	403	2931	75.5617	526.319	2.8002	Up	0
Unigene5209_All	1860	928	5668	140.695	822.996	2.5483	Up	0
Unigene5369_All	480	29	1679	17.0373	944.692	5.7931	Up	0
Unigene546_All	806	2127	267	744.178	89.4658	-3.0562	Down	0
Unigene6073_All	1836	1484	5866	227.932	862.88	1.9206	Up	0
Unigene6342_All	614	53	6245	24.3418	2746.91	6.8182	Up	0
Unigene6716_All	2013	1660	6383	232.546	856.371	1.8807	Up	0
Unigene6890_All	1578	243	1977	43.4254	338.361	2.962	Up	0
Unigene6953_All	1734	1393	5064	226.541	788.725	1.7998	Up	0
Unigene7027_All	1474	4687	1530	896.689	280.333	-1.6775	Down	0
Unigene7246_All	991	590	4059	167.889	1106.18	2.72	Up	0
Unigene7322_All	1224	45	2555	10.3675	563.755	5.7649	Up	0
Unigene7477_All	1689	663	3591	110.695	574.204	2.375	Up	0
Unigene8433_All	3671	1260	8960	96.79	659.181	2.7677	Up	0
Unigene8512_All	908	256	2437	79.5057	724.854	3.1886	Up	0
Unigene8553_All	1207	398	3118	92.9866	697.669	2.9074	Up	0
Unigene8976_All	3012	2489	181	233.031	16.2295	-3.8438	Down	0
Unigene8989_All	1805	1030	4719	160.918	706.079	2.1335	Up	0
Unigene9049_All	1121	931	6591	234.201	1587.91	2.7613	Up	0
Unigene9171_All	785	86	2242	30.8939	771.341	4.642	Up	0
Unigene9227_All	2501	1546	5039	174.317	544.141	1.6423	Up	0
Unigene9249_All	1360	3466	432	718.677	85.7878	-3.0665	Down	0
Unigene9543_All	1138	2308	103	571.923	24.4442	-4.5483	Down	0
Unigene9645_All	1243	149	3580	33.8033	777.844	4.5242	Up	0
Unigene9662_All	766	1954	288	719.35	101.542	-2.8246	Down	0
Unigene25584_All	215	1074	13	1408.67	16.33	-6.4307	Down	6.2582e-306
Unigene8971_All	1761	940	3430	150.526	526.036	1.8051	Up	2.4758e-304
Unigene27090_All	299	3097	887	2920.88	801.186	-1.8662	Down	6.1222e-303
Unigene4809_All	1671	309	2078	52.1466	335.853	2.6872	Up	1.8169e-302
Unigene8958_All	1868	166	1692	25.0597	244.627	3.2871	Up	5.9919e-302
Unigene8456_All	1210	453	2416	105.574	539.253	2.3527	Up	7.6802e-302
Unigene26887_All	281	1	1045	1.0035	1004.36	9.967	Up	2.0337e-300
Unigene2556_All	764	45	1275	16.6098	450.71	4.7621	Up	3.7011e-300
Unigene17155_All	216	11	1108	14.361	1385.37	6.592	Up	5.2115e-299
Unigene5995_All	630	163	1671	72.9611	716.336	3.2954	Up	6.7939e-299
Unigene6846_All	2212	1234	3939	157.316	480.93	1.6122	Up	5.8953e-298
Unigene2337_All	1672	1510	4423	254.674	714.433	1.4881	Up	1.3838e-297
Unigene3781_All	717	169	1682	66.4679	633.56	3.2528	Up	2.9186e-297
Unigene5448_All	583	1431	118	692.174	54.6631	-3.6625	Down	3.1317e-297
Unigene2909_All	2090	154	1636	20.7787	211.406	3.3468	Up	8.1331e-297
Unigene28196_All	1428	0	1021	0	193.098	17.559	Up	3.6433e-296
Unigene5159_All	934	1711	224	516.592	64.7712	-2.9956	Down	3.3127e-295
Unigene207_All	1828	3347	7320	516.326	1081.47	1.0666	Up	6.0876e-293
Unigene10766_All	686	517	2513	212.525	989.348	2.2188	Up	2.3468e-292
Unigene5277_All	980	40	1225	11.5101	337.591	4.8743	Up	3.4527e-292
Unigene9974_All	478	2042	373	1204.68	210.747	-2.5151	Down	2.397e-291
Unigene27962_All	537	1433	127	752.517	63.872	-3.5585	Down	1.623e-290
Unigene135_All	3947	230	1822	16.4326	124.67	2.9235	Up	4.5086e-290
Unigene8221_All	627	71	1333	31.9327	574.174	4.1684	Up	1.8037e-288
Unigene27407_All	337	1170	49	979.04	39.2687	-4.6399	Down	6.7323e-288
Unigene27639_All	385	1076	27	788.126	18.9402	-5.3789	Down	2.4246e-286
Unigene27965_All	539	1637	210	856.455	105.223	-3.0249	Down	2.9785e-285
Unigene28144_All	841	2885	819	967.374	263.008	-1.879	Down	7.9515e-285
Unigene28111_All	757	2358	546	878.4	194.795	-2.1729	Down	8.6379e-282
Unigene2450_All	1187	137	1515	32.5472	344.701	3.4047	Up	3.7234e-279
Unigene27858_All	465	4	990	2.4258	574.994	7.8889	Up	8.2409e-278
Unigene24283_All	1517	1024	23	190.353	4.0947	-5.5388	Down	4.3787e-276
Unigene24294_All	1799	962	12	150.796	1.8015	-6.3873	Down	2.0073e-273
Unigene28188_All	1194	4250	1690	1003.76	382.264	-1.3928	Down	3.4337e-272
Unigene24460_All	500	1253	90	706.684	48.6131	-3.8616	Down	1.2804e-271
Unigene24927_All	782	1724	269	621.691	92.9023	-2.7424	Down	4.1014e-271
Unigene4871_All	981	1390	139	399.567	38.2672	-3.3843	Down	1.252e-269
Unigene24340_All	368	1862	333	1426.84	244.387	-2.5456	Down	2.038e-269
Unigene1625_All	754	208	1672	77.7923	598.888	2.9446	Up	3.5212e-268
Unigene4382_All	1077	2097	454	549.069	113.847	-2.2699	Down	1.13e-264
Unigene9587_All	1032	321	1937	87.7142	506.91	2.5308	Up	1.0757e-263
Unigene220_All	1258	1348	140	302.172	30.0558	-3.3297	Down	1.2499e-257
Unigene2332_All	3753	2814	6239	211.441	448.97	1.0864	Up	2.7951e-257
Unigene6833_All	1217	425	2144	98.4788	475.79	2.2724	Up	6.8191e-257
Unigene4902_All	935	911	3096	274.759	894.273	1.7026	Up	3.1787e-253
Unigene10225_All	470	2076	470	1245.59	270.073	-2.2054	Down	8.5403e-253
Unigene2508_All	1912	328	1899	48.376	268.236	2.4711	Up	1.6787e-251
Unigene27242_All	316	1461	195	1303.79	166.659	-2.9677	Down	1.0055e-249
Unigene27660_All	390	1877	380	1357.2	263.148	-2.3667	Down	2.737e-249
Unigene27827_All	450	180	1512	112.799	907.444	3.0081	Up	8.3977e-248
Unigene337_All	993	1191	3567	338.226	970.14	1.5202	Up	9.2682e-248
Unigene24840_All	309	600	2463	547.567	2152.72	1.9751	Up	8.0249e-247
Unigene27933_All	509	1169	92	647.651	48.8147	-3.7298	Down	1.6484e-246
Unigene7004_All	1093	1094	3384	282.255	836.163	1.5668	Up	1.1004e-245
Unigene4513_All	2888	2423	672	236.592	62.8424	-1.9126	Down	4.4414e-245
Unigene28201_All	1473	3381	1246	647.272	228.453	-1.5025	Down	9.6354e-243
Unigene24273_All	1395	827	6	167.177	1.1616	-7.1691	Down	2.4879e-242
Unigene2654_All	881	1334	157	426.997	48.1287	-3.1493	Down	6.482e-242
Unigene24449_All	693	1706	318	694.209	123.93	-2.4859	Down	3.5181e-240
Unigene6182_All	1510	426	2063	79.5567	368.98	2.2135	Up	2.5533e-239
Unigene2937_All	1136	541	2301	134.296	547.04	2.0262	Up	1.7508e-238
Unigene6175_All	938	111	1268	33.3706	365.088	3.4516	Up	1.6663e-236
Unigene6249_All	810	106	1251	36.9033	417.112	3.4986	Up	4.2129e-236
Unigene6983_All	3731	565	2336	42.7039	169.094	1.9854	Up	9.7851e-236
Unigene27753_All	416	1193	115	808.707	74.6595	-3.4372	Down	1.1017e-234
Unigene718_All	1472	413	2011	79.1201	368.965	2.2214	Up	2.4861e-234
Unigene3081_All	458	1026	63	631.722	37.1497	-4.0879	Down	3.7479e-232
Unigene3816_All	440	387	1942	248.029	1192	2.2648	Up	9.0552e-232
Unigene9899_All	656	942	41	404.941	16.8795	-4.5844	Down	4.1329e-230
Unigene6228_All	1406	271	1658	54.3536	318.478	2.5507	Up	8.9492e-228
Unigene5233_All	1881	75	1116	11.2439	160.235	3.833	Up	4.9967e-227
Unigene3598_All	692	7	833	2.8526	325.102	6.8325	Up	6.5352e-227
Unigene26172_All	241	3	807	3.5103	904.351	8.0091	Up	6.6836e-227
Unigene23954_All	712	888	30	351.704	11.3795	-4.9499	Down	1.0522e-226
Unigene28095_All	732	21	904	8.0901	333.533	5.3655	Up	3.0454e-226
Unigene6049_All	500	1191	3430	671.717	1852.7	1.4637	Up	2.7986e-225
Unigene18843_All	248	279	1665	317.247	1813.19	2.5149	Up	4.4892e-225
Unigene6872_All	1465	1501	255	288.926	47.0093	-2.6197	Down	1.9392e-224
Unigene23059_All	449	803	13	504.329	7.8195	-6.0111	Down	1.2876e-223
Unigene298_All	1452	2067	538	401.438	100.068	-2.0042	Down	1.3813e-222
Unigene24296_All	1803	926	44	144.83	6.5908	-4.4578	Down	2.762e-222
Unigene9020_All	2668	1623	4118	171.545	416.851	1.2809	Up	1.0067e-220
Unigene6992_All	1791	310	1713	48.8102	258.311	2.4039	Up	1.0784e-219
Unigene362_All	1093	1532	283	395.26	69.9273	-2.4989	Down	4.8936e-217
Unigene9714_All	2330	1044	86	126.354	9.9684	-3.664	Down	5.5243e-217
Unigene27250_All	317	2237	655	1989.99	558.037	-1.8343	Down	8.5226e-214
Unigene2617_All	609	4924	2419	2280.05	1072.75	-1.0878	Down	1.1251e-213
Unigene2751_All	1607	995	74	174.603	12.4365	-3.8114	Down	1.6097e-213
Unigene938_All	274	60	1013	61.7512	998.481	4.0152	Up	1.8787e-213
Unigene10375_All	596	861	35	407.382	15.86	-4.6829	Down	4.821e-213
Unigene24834_All	455	851	33	527.427	19.5877	-4.751	Down	2.3713e-212
Unigene9450_All	529	965	2952	514.418	1507.1	1.5508	Up	3.4054e-211
Unigene24167_All	983	718	5	205.975	1.3737	-7.2283	Down	9.7574e-211
Unigene25730_All	220	31	891	39.7359	1093.79	4.7828	Up	2.647e-210
Unigene24526_All	329	799	23	684.85	18.8805	-5.1808	Down	7.6594e-209
Unigene24117_All	889	739	10	234.416	3.0379	-6.2699	Down	9.0498e-209
Unigene24919_All	436	1063	103	687.529	63.8016	-3.4298	Down	9.6594e-209
Unigene7482_All	1518	372	1798	69.106	319.889	2.2107	Up	2.6172e-208
Unigene27846_All	460	2470	812	1514.2	476.737	-1.6673	Down	1.7336e-206
Unigene27822_All	448	2204	661	1387.32	398.478	-1.7997	Down	3.3515e-205
Unigene7150_All	811	911	57	316.768	18.9817	-4.0607	Down	3.665e-205
Unigene88_All	2044	2232	679	307.934	89.7159	-1.7792	Down	1.603e-204
Unigene7191_All	773	2383	777	869.338	271.47	-1.6791	Down	3.0472e-201
Unigene24186_All	1033	727	13	198.463	3.3988	-5.8677	Down	1.2408e-200
Unigene7803_All	708	1013	96	403.479	36.62	-3.4618	Down	1.4218e-200
Unigene4538_All	1528	1688	395	311.525	69.8159	-2.1577	Down	4.8032e-200
Unigene11126_All	478	524	2066	309.135	1167.3	1.9169	Up	4.8147e-199
Unigene7741_All	490	186	1322	107.044	728.645	2.767	Up	9.3e-199
Unigene2690_All	685	838	2649	344.983	1044.41	1.5981	Up	5.0956e-198
Unigene28179_All	1118	2321	752	585.434	181.659	-1.6883	Down	1.5248e-197
Unigene24410_All	249	1	690	1.1325	748.394	9.3681	Up	2.4043e-197
Unigene28096_All	733	11	749	4.2319	275.968	6.0271	Up	1.9451e-196
Unigene8549_All	950	170	1270	50.4626	361.045	2.8389	Up	3.25e-196
Unigene22429_All	383	203	1352	149.466	953.364	2.6732	Up	8.3643e-196
Unigene4351_All	490	921	71	530.039	39.133	-3.7596	Down	1.6113e-195
Unigene4518_All	2819	821	2603	82.1282	249.379	1.6024	Up	2.3763e-195
Unigene6297_All	638	206	1357	91.0523	574.434	2.6574	Up	2.9938e-195
Unigene1222_All	502	865	54	485.911	29.0517	-4.064	Down	6.2342e-195
Unigene10693_All	1187	489	1975	116.172	449.363	1.9516	Up	6.4589e-195
Unigene2393_All	1266	1102	138	245.466	29.4392	-3.0597	Down	2.4628e-194
Unigene1937_All	953	133	1162	39.3553	329.302	3.0648	Up	4.3398e-194
Unigene6734_All	2153	1811	476	237.202	59.7095	-1.9901	Down	2.8445e-193
Unigene10205_All	711	1442	289	571.926	109.776	-2.3813	Down	4.8389e-193
Unigene24086_All	852	733	20	242.61	6.3397	-5.2581	Down	5.4082e-193
Unigene93_All	1919	2320	769	340.924	108.226	-1.6554	Down	5.1506e-192
Unigene4581_All	2261	1612	376	201.052	44.9126	-2.1624	Down	1.3512e-191
Unigene28189_All	1198	15	752	3.5308	169.528	5.5854	Up	1.529e-191
Unigene26312_All	248	985	98	1120.03	106.722	-3.3916	Down	1.5654e-191
Unigene1802_All	1309	1289	223	277.688	46.0093	-2.5935	Down	1.24e-190
Unigene23901_All	679	632	2	262.477	0.7955	-8.3661	Down	3.7765e-190
Unigene27011_All	291	898	70	870.217	64.966	-3.7436	Down	5.2859e-190
Unigene6180_All	1158	999	106	243.277	24.7217	-3.2988	Down	2.161e-189
Unigene10122_All	351	209	1338	167.913	1029.51	2.6162	Up	3.1581e-189
Unigene23891_All	673	724	21	303.367	8.4272	-5.1699	Down	4.5878e-189
Unigene24015_All	763	683	12	252.43	4.2475	-5.8931	Down	8.0422e-189
Unigene9122_All	1113	165	1223	41.8055	296.765	2.8276	Up	3.4017e-188
Unigene3102_All	572	84	995	41.4121	469.794	3.5039	Up	4.1563e-188
Unigene2534_All	1220	166	1225	38.3701	271.18	2.8212	Up	4.6494e-188
Unigene28151_All	880	11	719	3.525	220.662	5.9681	Up	6.2162e-188
Unigene917_All	527	829	51	443.597	26.1361	-4.0851	Down	1.4937e-187
Unigene28172_All	1073	9	705	2.3653	177.448	6.2292	Up	5.3954e-187
Unigene10364_All	816	853	61	294.784	20.1893	-3.868	Down	3.1307e-185
Unigene2671_All	1416	933	89	185.807	16.9749	-3.4523	Down	2.4567e-184
Unigene24400_All	594	1214	207	576.337	94.1163	-2.6144	Down	3.3809e-181
Unigene5598_All	539	1146	178	599.57	89.1891	-2.749	Down	8.1301e-181
Unigene11137_All	496	36	802	20.4675	436.69	4.4152	Up	2.0005e-180
Unigene26350_All	250	2	639	2.256	690.306	8.2573	Up	2.2482e-180
Unigene744_All	1685	438	1795	73.3025	287.704	1.9726	Up	9.9061e-180
Unigene9057_All	1610	1023	130	179.182	21.8071	-3.0386	Down	3.4098e-179
Unigene27765_All	423	3643	1685	2428.64	1075.82	-1.1747	Down	4.6879e-179
Unigene4416_All	1420	20	730	3.9718	138.84	5.1275	Up	8.312e-179
Unigene4379_All	1264	31	775	6.9161	165.59	4.5815	Up	2.0333e-178
Unigene8445_All	1274	198	1251	43.8268	265.197	2.5972	Up	1.662e-175
Unigene5275_All	2123	1264	3220	167.896	409.625	1.2867	Up	6.4561e-174
Unigene303_All	1311	1809	4066	389.117	837.617	1.1061	Up	8.3718e-173
Unigene5199_All	1816	589	2051	91.4627	305.022	1.7377	Up	8.4883e-173
Unigene5026_All	988	1202	219	343.077	59.8643	-2.5188	Down	5.9649e-172
Unigene124_All	1420	918	101	182.305	19.2094	-3.2465	Down	1.7689e-171
Unigene1187_All	457	844	75	520.8	44.3227	-3.5546	Down	4.7051e-171
Unigene7235_All	1063	856	81	227.083	20.5794	-3.4639	Down	1.2427e-169
Unigene6764_All	1606	885	92	155.397	15.4712	-3.3283	Down	3.4614e-169
Unigene22576_All	396	639	17	455.041	11.594	-5.2945	Down	8.5294e-169
Unigene6203_All	1722	518	1892	84.8283	296.735	1.8066	Up	2.9666e-168
Unigene1592_All	795	64	854	22.7016	290.116	3.6758	Up	4.3398e-168
Unigene8590_All	381	657	22	486.278	15.5948	-4.9626	Down	5.4846e-168
Unigene23599_All	552	545	0	278.421	0	-18.0869	Down	6.3678e-168
Unigene8436_All	1380	444	1745	90.7294	341.505	1.9123	Up	1.1625e-167
Unigene3185_All	587	1906	602	915.649	276.974	-1.725	Down	2.4379e-167
Unigene9817_All	453	271	1382	168.7	823.931	2.2881	Up	3.8793e-167
Unigene24313_All	1271	35	749	7.7655	159.154	4.3572	Up	4.4773e-167
Unigene27941_All	513	1870	582	1027.94	306.398	-1.7463	Down	4.9071e-167
Unigene5949_All	619	821	2432	374.022	1061.09	1.5044	Up	1.6542e-166
Unigene24215_All	1102	609	13	155.84	3.186	-5.6122	Down	4.12e-165
Unigene23118_All	457	543	1	335.064	0.591	-9.1471	Down	7.1947e-165
Unigene45_All	1789	1740	3899	274.273	588.605	1.1017	Up	1.128e-164
Unigene2208_All	726	918	2586	356.575	961.995	1.4318	Up	1.7541e-164
Unigene24217_All	1107	533	0	135.776	0	-17.0509	Down	3.2494e-164
Unigene27799_All	440	1153	213	738.96	130.74	-2.4988	Down	1.8716e-163
Unigene9457_All	751	743	51	278.993	18.3405	-3.9271	Down	2.933e-163
Unigene24195_All	1067	601	13	158.838	3.2905	-5.5931	Down	1.0327e-162
Unigene9650_All	1843	406	1639	62.1219	240.179	1.9509	Up	9.1925e-162
Unigene4500_All	2142	348	1520	45.8146	191.648	2.0646	Up	1.4154e-161
Unigene3300_All	622	712	44	322.8	19.1048	-4.0786	Down	6.4842e-161
Unigene23803_All	626	522	0	235.148	0	-17.8432	Down	8.2446e-161
Unigene7630_All	391	859	95	619.528	65.6187	-3.239	Down	3.8825e-160
Unigene586_All	452	36	720	22.4599	430.204	4.2596	Up	3.2686e-158
Unigene24171_All	989	546	5	155.683	1.3654	-6.8331	Down	4.2344e-158
Unigene7042_All	678	190	1151	79.0257	458.486	2.5365	Up	3.0136e-157
Unigene7_All	4820	1997	689	116.836	38.6058	-1.5976	Down	4.2196e-157
Unigene5190_All	1654	425	1649	72.4599	269.256	1.8937	Up	2.0952e-156
Unigene27979_All	553	2867	1259	1462	614.867	-1.2496	Down	1.8186e-155
Unigene24194_All	1064	596	18	157.961	4.5689	-5.1116	Down	9.3578e-155
Unigene22211_All	367	545	7	418.769	5.1513	-6.3451	Down	1.5976e-154
Unigene4691_All	1973	192	1140	27.4422	156.048	2.5075	Up	1.0294e-153
Unigene1718_All	1150	302	1384	74.0548	325.027	2.1339	Up	1.7298e-153
Unigene24264_All	1334	512	2	108.233	0.4049	-8.0624	Down	3.4872e-153
Unigene3967_All	2607	227	1218	24.5544	126.179	2.3614	Up	4.6307e-153
Unigene4721_All	2400	573	1909	67.3268	214.82	1.6739	Up	1.258e-152
Unigene491_All	690	956	146	390.709	57.1458	-2.7734	Down	2.4271e-152
Unigene24408_All	351	0	522	0	401.647	18.6156	Up	5.0675e-151
Unigene217_All	1365	1356	341	280.138	67.4687	-2.0538	Down	6.193e-151
Unigene23935_All	702	533	7	214.109	2.693	-6.313	Down	7.0638e-151
Unigene1788_All	1205	1487	412	347.991	92.3402	-1.914	Down	9.5938e-151
Unigene10098_All	1015	650	37	180.589	9.845	-4.1972	Down	6.2126e-150
Unigene28058_All	652	13	593	5.6226	245.634	5.4491	Up	1.9384e-149
Unigene24495_All	311	687	49	622.932	42.5517	-3.8718	Down	2.4877e-149
Unigene9452_All	1151	756	73	185.221	17.1289	-3.4347	Down	9.7863e-149
Unigene2641_All	913	879	120	271.495	35.497	-2.9352	Down	1.0455e-148
Unigene23702_All	587	538	10	258.457	4.6009	-5.8119	Down	6.3143e-148
Unigene27562_All	367	184	1095	141.383	805.803	2.5108	Up	6.8951e-148
Unigene9193_All	1673	3698	1888	623.326	304.78	-1.0322	Down	1.8089e-147
Unigene5265_All	1377	193	1114	39.5246	218.49	2.4667	Up	2.0904e-147
Unigene534_All	744	689	2086	261.15	757.22	1.5358	Up	2.6844e-147
Unigene1284_All	315	682	2071	610.546	1775.62	1.5402	Up	7.634e-147
Unigene2454_All	1142	181	1083	44.6948	256.12	2.5186	Up	8.5075e-147
Unigene4297_All	791	1043	2678	371.837	914.355	1.2981	Up	1.0323e-146
Unigene25333_All	206	54	739	73.9215	968.853	3.7122	Up	1.1561e-146
Unigene5125_All	1422	229	1192	45.413	226.39	2.3176	Up	1.7522e-146
Unigene2502_All	1911	373	1494	55.0418	211.14	1.9396	Up	2.3192e-146
Unigene9755_All	648	232	1195	100.962	498.051	2.3025	Up	1.0829e-145
Unigene24176_All	1000	479	1	135.077	0.2701	-8.9661	Down	4.0077e-145
Unigene4448_All	670	102	875	42.9309	352.707	3.0384	Up	5.3519e-145
Unigene28121_All	792	25	626	8.9014	213.467	4.5838	Up	3.5232e-144
Unigene4563_All	1700	674	2041	111.803	324.246	1.5361	Up	3.5455e-144
Unigene2334_All	2933	137	963	13.172	88.6737	2.751	Up	5.2858e-144
Unigene8075_All	562	763	82	382.853	39.4056	-3.2803	Down	5.5905e-144
Unigene24474_All	670	962	164	404.897	66.1074	-2.6147	Down	1.0836e-143
Unigene24092_All	862	509	7	166.516	2.1932	-6.2465	Down	1.3315e-143
Unigene9433_All	733	1340	353	515.52	130.062	-1.9868	Down	7.8996e-143
Unigene27009_All	291	2	509	1.9381	472.395	7.9292	Up	8.9268e-143
Unigene1438_All	781	1416	395	511.277	136.593	-1.9042	Down	1.3559e-142
Unigene7273_All	1644	33	650	5.6605	106.781	4.2376	Up	2.3334e-142
Unigene6886_All	2020	1646	529	229.786	70.727	-1.7	Down	1.2392e-141
Unigene6766_All	2268	1152	259	143.237	30.8416	-2.2154	Down	2.6991e-141
Unigene15829_All	469	496	6	298.231	3.4551	-6.4316	Down	3.2166e-141
Unigene22671_All	405	472	2	328.648	1.3337	-7.945	Down	6.8307e-141
Unigene27844_All	459	1288	3025	791.312	1779.89	1.1695	Up	1.0737e-140
Unigene2990_All	1650	1422	3230	243.03	528.688	1.1213	Up	1.9224e-140
Unigene120_All	1780	948	164	150.187	24.8831	-2.5935	Down	2.5407e-140
Unigene27840_All	457	2521	1094	1555.61	646.52	-1.2667	Down	1.0102e-139
Unigene25809_All	223	256	1219	323.727	1476.32	2.1892	Up	1.1305e-139
Unigene3118_All	591	883	137	421.325	62.6057	-2.7506	Down	1.6553e-139
Unigene5720_All	1040	155	988	42.0284	256.569	2.6099	Up	1.8217e-139
Unigene9055_All	3638	2354	984	182.469	73.0488	-1.3207	Down	3.1399e-139
Unigene9163_All	2135	259	1223	34.2095	154.707	2.1771	Up	3.6077e-139
Unigene2252_All	3626	1842	658	143.254	49.0093	-1.5474	Down	2.1984e-138
Unigene15974_All	1797	445	0	69.8323	0	-16.0916	Down	5.4066e-137
Unigene1544_All	780	737	83	266.451	28.7385	-3.2128	Down	2.1216e-136
Unigene10008_All	759	2223	909	825.928	323.447	-1.3525	Down	2.1409e-136
Unigene26298_All	247	763	94	871.108	102.781	-3.0833	Down	1.0706e-135
Unigene6841_All	1598	970	183	171.175	30.9282	-2.4685	Down	1.1982e-135
Unigene3419_All	338	693	68	578.177	54.3342	-3.4116	Down	1.4555e-135
Unigene28190_All	1228	2897	1374	665.265	302.182	-1.1385	Down	1.4576e-135
Unigene5099_All	1434	223	1127	43.8531	212.254	2.275	Up	1.9038e-135
Unigene10584_All	759	1636	3512	607.835	1249.66	1.0398	Up	4.0386e-135
Unigene6755_All	4254	1525	479	101.092	30.4102	-1.733	Down	7.0567e-135
Unigene27876_All	473	989	194	589.63	110.77	-2.4122	Down	1.3288e-134
Unigene3656_All	1689	49	676	8.1811	108.093	3.7238	Up	1.5646e-134
Unigene20813_All	299	521	1710	491.373	1544.56	1.6523	Up	2.7167e-134
Unigene4233_All	751	1193	2830	447.966	1017.72	1.1839	Up	3.0233e-134
Unigene2254_All	4597	1068	2631	65.5151	154.571	1.2384	Up	5.3788e-134
Unigene9912_All	300	458	1591	430.515	1432.29	1.7342	Up	8.4808e-134
Unigene289_All	2707	518	1701	53.9617	169.706	1.653	Up	1.1296e-133
Unigene26084_All	237	0	462	0	526.471	19.006	Up	1.3196e-133
Unigene27074_All	298	575	32	544.122	29.0011	-4.2297	Down	2.1653e-133
Unigene7483_All	472	19	562	11.3516	321.57	4.8242	Up	2.3894e-133
Unigene24225_All	1143	479	8	118.177	1.8903	-5.9662	Down	5.0149e-133
Unigene19091_All	253	446	2	497.117	2.135	-7.8632	Down	6.5628e-133
Unigene5652_All	502	624	48	350.53	25.8237	-3.7628	Down	1.1427e-132
Unigene26406_All	253	500	13	557.306	13.8773	-5.3277	Down	1.6829e-132
Unigene5295_All	949	828	126	246.042	35.8579	-2.7785	Down	2.7559e-132
Unigene5660_All	242	274	1221	319.286	1362.64	2.0935	Up	3.0665e-132
Unigene1675_All	907	139	912	43.2167	271.562	2.6516	Up	4.6379e-131
Unigene7430_All	2281	486	1626	60.0835	192.52	1.68	Up	9.0673e-131
Unigene7431_All	2563	1509	3282	166.029	345.836	1.0587	Up	4.5832e-130
Unigene4662_All	1671	433	1522	73.0728	245.991	1.7512	Up	8.969e-130
Unigene9885_All	663	529	23	225.002	9.369	-4.5859	Down	2.4401e-129
Unigene6975_All	1363	1631	560	337.445	110.962	-1.6046	Down	3.0587e-129
Unigene6808_All	1469	1087	254	208.666	46.6974	-2.1598	Down	3.5883e-129
Unigene23937_All	702	456	6	183.178	2.3083	-6.3103	Down	4.4822e-129
Unigene2253_All	2557	1477	469	162.89	49.5362	-1.7173	Down	5.3406e-129
Unigene3897_All	1152	671	69	164.253	16.1762	-3.344	Down	6.1754e-129
Unigene2416_All	1724	1032	227	168.806	35.5606	-2.247	Down	6.9169e-129
Unigene28000_All	576	2976	1465	1456.98	686.904	-1.0848	Down	7.8911e-129
Unigene24177_All	1004	562	33	157.851	8.8769	-4.1524	Down	1.0094e-128
Unigene14_All	1964	253	1159	36.3265	159.376	2.1333	Up	1.3393e-128
Unigene9332_All	2560	96	789	10.5749	83.2373	2.9766	Up	3.7619e-128
Unigene24614_All	1278	0	442	0	93.4054	16.5112	Up	8.4087e-128
Unigene7252_All	1558	625	55	113.125	9.534	-3.5687	Down	3.3519e-127
Unigene27560_All	367	1337	394	1027.33	289.942	-1.8251	Down	3.9394e-127
Unigene2987_All	461	26	567	15.9044	332.172	4.3844	Up	4.7012e-127
Unigene23489_All	525	420	1	225.597	0.5144	-8.7766	Down	5.9396e-127
Unigene7037_All	935	609	1821	183.675	525.992	1.5179	Up	1.7512e-126
Unigene24369_All	268	594	46	625.023	46.3558	-3.7531	Down	4.7527e-126
Unigene27334_All	326	939	188	812.255	155.748	-2.3827	Down	5.6069e-126
Unigene4645_All	1391	1275	363	258.48	70.4791	-1.8748	Down	8.6552e-126
Unigene26204_All	242	269	1178	313.459	1314.65	2.0683	Up	1.2079e-125
Unigene2622_All	933	338	1315	102.16	380.649	1.8976	Up	3.3657e-125
Unigene323_All	1467	192	1009	36.9076	185.756	2.3314	Up	5.6402e-125
Unigene242_All	1443	1112	277	217.312	51.8435	-2.0675	Down	5.7659e-125
Unigene10677_All	957	181	984	53.3348	277.692	2.3803	Up	5.9675e-125
Unigene7109_All	1324	1098	270	233.862	55.0753	-2.0862	Down	7.7344e-125
Unigene4853_All	855	766	113	252.643	35.6938	-2.8234	Down	1.586e-124
Unigene17822_All	228	444	7	549.152	8.2917	-6.0494	Down	6.3262e-124
Unigene7317_All	1907	164	940	24.2514	133.125	2.4566	Up	6.8956e-124
Unigene2610_All	882	448	1515	143.237	463.901	1.6954	Up	1.8038e-123
Unigene9241_All	2239	508	1624	63.9814	195.89	1.6143	Up	2.0663e-123
Unigene3882_All	524	704	1965	378.866	1012.77	1.4186	Up	2.0986e-123
Unigene3648_All	539	999	2445	522.662	1225.1	1.2289	Up	4.2405e-123
Unigene6592_All	536	349	1325	183.614	667.624	1.8624	Up	5.2698e-123
Unigene7439_All	2141	359	1344	47.2849	169.537	1.8421	Up	6.2655e-123
Unigene2567_All	1051	483	1576	129.595	404.981	1.6438	Up	6.305e-123
Unigene28168_All	1031	11	489	3.0087	128.095	5.4119	Up	6.7384e-123
Unigene27893_All	482	1102	2605	644.732	1459.63	1.1788	Up	8.3549e-123
Unigene25073_All	1334	0	423	0	85.6378	16.386	Up	2.7431e-122
Unigene25657_All	218	284	1192	367.372	1476.73	2.0071	Up	2.7597e-122
Unigene5263_All	1091	1249	359	322.836	88.869	-1.861	Down	5.1062e-122
Unigene27723_All	405	2653	1270	1847.25	846.895	-1.1251	Down	6.9436e-122
Unigene268_All	1888	794	130	118.594	18.5961	-2.673	Down	1.1948e-121
Unigene9716_All	1527	603	1780	111.358	314.82	1.4993	Up	1.9355e-121
Unigene2917_All	1545	1066	262	194.569	45.7987	-2.0869	Down	2.8285e-121
Unigene10238_All	587	859	160	412.667	73.6144	-2.4869	Down	2.9949e-121
Unigene24405_All	689	0	419	0	164.239	17.3254	Up	3.9518e-121
Unigene9067_All	1935	1687	625	245.855	87.2328	-1.4949	Down	1.6239e-120
Unigene3800_All	745	178	956	67.3764	346.563	2.3628	Up	2.3591e-120
Unigene23900_All	679	554	40	230.083	15.91	-3.8541	Down	4.3785e-120
Unigene24029_All	774	421	5	153.386	1.7447	-6.458	Down	5.0101e-120
Unigene3342_All	992	238	1084	67.6565	295.12	2.125	Up	1.0031e-119
Unigene126_All	1102	847	158	216.744	38.7219	-2.4848	Down	1.9206e-119
Unigene13218_All	3086	491	22	44.8673	1.9253	-4.5425	Down	2.2121e-119
Unigene2976_All	1945	551	1676	79.887	232.721	1.5426	Up	3.0145e-119
Unigene28161_All	929	0	412	0	119.774	16.87	Up	4.2634e-119
Unigene7313_All	1083	1209	345	314.805	86.0343	-1.8715	Down	4.9454e-119
Unigene17_All	2142	1313	404	172.858	50.9381	-1.7628	Down	5.0531e-119
Unigene28206_All	1657	170	931	28.9315	151.743	2.3909	Up	7.0302e-119
Unigene9667_All	1592	1473	3133	260.918	531.494	1.0265	Up	4.1039e-118
Unigene2403_All	1219	1479	505	342.144	111.884	-1.6126	Down	4.1096e-118
Unigene47_All	1603	1137	308	200.019	51.8917	-1.9466	Down	4.6962e-118
Unigene6229_All	1198	235	1069	55.3166	240.992	2.1232	Up	5.9416e-118
Unigene27579_All	371	4	434	3.0404	315.934	6.6992	Up	1.4092e-117
Unigene8513_All	664	750	2003	318.521	814.692	1.3549	Up	2.3504e-117
Unigene4605_All	2650	2052	878	218.361	89.4807	-1.2871	Down	1.0189e-116
Unigene547_All	814	257	1107	89.0334	367.286	2.0445	Up	2.3188e-116
Unigene8753_All	637	325	1243	143.876	527.002	1.873	Up	2.5352e-116
Unigene20097_All	276	403	4	411.756	3.9141	-6.717	Down	3.5897e-116
Unigene3153_All	675	694	97	289.935	38.8105	-2.9012	Down	3.9225e-116
Unigene10687_All	1171	125	812	30.1021	187.275	2.6372	Up	4.6623e-116
Unigene28191_All	1275	8	450	1.7694	95.3198	5.7514	Up	5.1706e-116
Unigene543_All	878	1398	464	449.011	142.726	-1.6535	Down	9.2087e-116
Unigene28167_All	984	20	502	5.7316	137.781	4.5873	Up	9.6937e-116
Unigene24235_All	1181	455	16	108.644	3.6589	-4.8921	Down	1.6104e-115
Unigene19752_All	267	375	0	396.063	0	-18.5954	Down	2.2356e-115
Unigene23833_All	645	381	1	166.575	0.4187	-8.636	Down	5.9963e-115
Unigene864_All	337	76	679	63.5957	544.153	3.097	Up	9.1838e-115
Unigene171_All	1765	1075	284	171.755	43.4565	-1.9827	Down	2.0995e-114
Unigene7433_All	2889	1064	2484	103.858	232.212	1.1608	Up	2.5748e-114
Unigene25087_All	1129	12	462	2.9973	110.517	5.2045	Up	4.8118e-114
Unigene817_All	1187	932	2275	221.416	517.62	1.2251	Up	4.8862e-114
Unigene9383_All	1258	707	106	158.483	22.7565	-2.8	Down	5.6794e-114
Unigene1869_All	771	19	491	6.9493	171.992	4.6293	Up	7.9371e-114
Unigene24179_All	1008	415	8	116.1	2.1434	-5.7593	Down	9.5021e-114
Unigene8072_All	455	927	209	574.53	124.055	-2.2114	Down	1.427e-113
Unigene5068_All	700	863	2161	347.662	833.753	1.2619	Up	1.7943e-113
Unigene23962_All	720	381	2	149.223	0.7502	-7.636	Down	5.741e-113
Unigene23457_All	519	386	3	209.732	1.5611	-7.0698	Down	1.0964e-112
Unigene4512_All	2428	1068	2474	124.041	275.19	1.1496	Up	4.0946e-112
Unigene6173_All	1373	1088	299	223.462	58.8141	-1.9258	Down	2.1802e-111
Unigene24955_All	1303	0	383	0	79.3844	16.2766	Up	1.1257e-110
Unigene24247_All	1240	501	34	113.936	7.4052	-3.9435	Down	1.4805e-110
Unigene4698_All	1427	1792	731	354.127	138.348	-1.356	Down	1.5835e-110
Unigene24163_All	977	425	13	122.67	3.5936	-5.0932	Down	3.1685e-110
Unigene22461_All	385	387	5	283.462	3.5074	-6.3366	Down	1.0661e-109
Unigene2284_All	2444	1074	297	123.922	32.8198	-1.9168	Down	2.8445e-109
Unigene2129_All	413	275	1106	187.77	723.246	1.9455	Up	5.9217e-109
Unigene24210_All	1098	353	0	90.6602	0	-16.4682	Down	1.4262e-108
Unigene23929_All	700	450	21	181.284	8.1022	-4.4838	Down	1.4957e-108
Unigene23694_All	584	383	5	184.94	2.3123	-6.3216	Down	1.7498e-108
Unigene482_All	869	120	765	38.9409	237.751	2.6101	Up	4.0419e-108
Unigene22185_All	365	371	3	286.632	2.2198	-7.0126	Down	4.2644e-108
Unigene10656_All	1373	245	1041	50.3199	204.768	2.0248	Up	4.2687e-108
Unigene7290_All	755	354	1252	132.221	447.856	1.7601	Up	1.2763e-107
Unigene26253_All	245	66	621	75.9665	684.552	3.1717	Up	2.0137e-107
Unigene24253_All	1273	349	0	77.311	0	-16.2384	Down	2.4488e-107
Unigene9084_All	1821	171	879	26.4808	130.365	2.2995	Up	3.7035e-107
Unigene24248_All	1246	434	18	98.2236	3.9015	-4.654	Down	4.1148e-107
Unigene25869_All	226	176	889	219.608	1062.37	2.2743	Up	6.2741e-107
Unigene2078_All	581	926	2214	449.448	1029.16	1.1952	Up	8.9616e-107
Unigene8852_All	1123	523	46	131.331	11.0626	-3.5694	Down	1.5556e-106
Unigene785_All	1461	297	1136	57.3259	209.995	1.8731	Up	2.2774e-106
Unigene8200_All	711	1627	642	645.301	243.863	-1.4039	Down	7.6967e-106
Unigene25469_All	210	529	49	710.364	63.017	-3.4947	Down	8.1872e-106
Unigene9352_All	831	461	1436	156.439	466.696	1.5769	Up	1.4147e-105
Unigene24422_All	252	3	384	3.3571	411.539	6.9377	Up	6.2089e-105
Unigene9060_All	1777	889	210	141.078	31.9163	-2.1441	Down	8.7088e-105
Unigene2267_All	1718	338	1204	55.4802	189.271	1.7704	Up	2.3536e-104
Unigene23686_All	581	339	0	164.539	0	-17.3281	Down	3.0374e-104
Unigene4044_All	701	357	1239	143.613	477.347	1.7328	Up	3.1642e-104
Unigene5574_All	451	508	44	317.637	26.3486	-3.5916	Down	4.9718e-104
Unigene3994_All	1105	301	1130	76.8155	276.183	1.8462	Up	9.3449e-104
Unigene3240_All	260	261	1050	283.082	1090.68	1.9459	Up	1.7097e-103
Unigene24322_All	1259	18	449	4.0317	96.3167	4.5783	Up	2.0362e-103
Unigene24230_All	1157	361	4	87.9869	0.9337	-6.5582	Down	2.2395e-103
Unigene24196_All	1069	397	12	104.727	3.0317	-5.1104	Down	3.8089e-103
Unigene8507_All	775	143	797	52.033	277.739	2.4162	Up	4.1248e-103
Unigene2287_All	2777	413	1334	41.939	129.736	1.6292	Up	7.918e-103
Unigene8089_All	446	1137	351	718.903	212.546	-1.758	Down	9.2264e-103
Unigene4511_All	2823	862	201	86.1075	19.2294	-2.1628	Down	9.5956e-103
Unigene9439_All	679	106	707	44.0231	281.21	2.6753	Up	1.0155e-102
Unigene6026_All	633	327	1174	145.676	500.893	1.7817	Up	1.131e-102
Unigene4548_All	1877	2388	1181	358.769	169.929	-1.0781	Down	1.7454e-102
Unigene4184_All	680	982	265	407.237	105.249	-1.9521	Down	1.9995e-102
Unigene2979_All	595	18	445	8.531	201.987	4.5654	Up	2.4963e-102
Unigene27043_All	295	857	200	819.225	183.1	-2.1616	Down	4.4062e-102
Unigene27563_All	367	1038	2353	797.583	1731.56	1.1184	Up	4.4667e-102
Unigene1650_All	557	410	1323	207.574	641.483	1.6278	Up	7.3316e-102
Unigene1534_All	687	340	1193	139.562	468.991	1.7487	Up	1.1691e-101
Unigene24175_All	998	426	21	120.371	5.6829	-4.4047	Down	1.2729e-101
Unigene3660_All	413	436	24	297.701	15.6943	-4.2456	Down	1.7215e-101
Unigene21836_All	343	383	10	314.883	7.8738	-5.3216	Down	1.7296e-101
Unigene24125_All	897	425	21	133.611	6.3228	-4.4013	Down	2.466e-101
Unigene2542_All	1506	676	115	126.58	20.6231	-2.6177	Down	2.8106e-101
Unigene16243_All	202	336	1	469.064	1.337	-8.4546	Down	4.2592e-101
Unigene25394_All	208	390	12	528.744	15.5811	-5.0847	Down	4.4238e-101
Unigene9426_All	1165	651	105	157.579	24.3413	-2.6946	Down	9.9824e-101
Unigene6573_All	487	41	519	23.741	287.819	3.5997	Up	1.4431e-100
Unigene27113_All	302	16	430	14.9402	384.541	4.6859	Up	1.9993e-100
Unigene27390_All	334	993	2271	838.392	1836.33	1.1311	Up	2.3874e-100
Unigene23613_All	555	345	3	175.295	1.4599	-6.9078	Down	3.6697e-100
Unigene23700_All	586	325	0	156.398	0	-17.2549	Down	6.2971e-100
Unigene9164_All	1790	317	1139	49.9402	171.851	1.7829	Up	1.0087e-99
Unigene27350_All	329	17	431	14.5713	353.803	4.6017	Up	1.3562e-99
Unigene6200_All	2717	409	1308	42.45	130.017	1.6149	Up	1.4123e-99
Unigene16032_All	2145	429	24	56.3994	3.0218	-4.2222	Down	1.7069e-99
Unigene8954_All	3645	645	1709	49.9007	126.627	1.3434	Up	6.0444e-99
Unigene24172_All	991	369	9	105.002	2.4527	-5.4199	Down	1.326e-98
Unigene1643_All	1056	26	461	6.9431	117.901	4.0859	Up	1.5281e-98
Unigene8040_All	375	408	19	306.813	13.6837	-4.4868	Down	1.709e-98
Unigene8230_All	859	805	1964	264.269	617.489	1.2244	Up	1.8986e-98
Unigene6446_All	576	879	221	430.339	103.622	-2.0541	Down	4.3529e-98
Unigene4703_All	958	431	1336	126.869	376.636	1.5698	Up	1.2315e-97
Unigene28197_All	1433	0	338	0	63.7017	15.959	Up	1.299e-97
Unigene3324_All	371	469	39	356.487	28.3904	-3.6504	Down	2.1671e-97
Unigene4594_All	1410	1111	353	222.198	67.614	-1.7164	Down	3.9715e-97
Unigene2578_All	1023	1184	2532	326.378	668.45	1.0343	Up	8.942e-97
Unigene8963_All	2577	655	1711	71.6756	179.315	1.3229	Up	9.2512e-97
Unigene4793_All	985	175	838	50.101	229.768	2.1973	Up	1.1875e-96
Unigene1365_All	529	875	223	466.441	113.849	-2.0346	Down	1.9425e-96
Unigene24467_All	202	288	1065	402.055	1423.9	1.8244	Up	2.8888e-96
Unigene10003_All	763	38	492	14.0444	174.149	3.6323	Up	4.5612e-96
Unigene24138_All	923	406	21	124.042	6.1447	-4.3353	Down	7.2391e-96
Unigene8562_All	746	23	439	8.6943	158.93	4.1922	Up	1.4944e-95
Unigene2958_All	1707	424	1310	70.0449	207.262	1.5651	Up	2.4887e-95
Unigene3088_All	600	440	32	206.798	14.4039	-3.8437	Down	2.9784e-95
Unigene5222_All	1348	118	703	24.6852	140.846	2.5124	Up	3.2031e-95
Unigene15933_All	2331	452	36	54.6815	4.171	-3.7126	Down	3.4983e-95
Unigene8947_All	3751	326	1131	24.5084	81.4322	1.7323	Up	3.6721e-95
Unigene3835_All	846	648	114	215.998	36.3928	-2.5693	Down	4.3577e-95
Unigene23484_All	524	309	0	166.292	0	-17.3434	Down	5.5292e-95
Unigene3148_All	1060	539	68	143.393	17.3254	-3.049	Down	5.7608e-95
Unigene545_All	1619	171	819	29.7847	136.621	2.1975	Up	1.7327e-94
Unigene2509_All	732	991	292	381.774	107.734	-1.8252	Down	2.0565e-94
Unigene1713_All	1455	314	1104	60.8571	204.921	1.7516	Up	2.4272e-94
Unigene1536_All	1192	1412	548	334.043	124.161	-1.4278	Down	2.5926e-94
Unigene2977_All	2412	445	1340	52.0268	150.04	1.528	Up	3.6629e-94
Unigene24815_All	1348	11	385	2.3012	77.135	5.0669	Up	7.9752e-94
Unigene24623_All	307	444	35	407.839	30.7901	-3.7275	Down	8.2378e-94
Unigene9652_All	1935	387	1235	56.3994	172.372	1.6118	Up	8.4688e-94
Unigene27187_All	309	636	1660	580.421	1450.88	1.3218	Up	9.0155e-94
Unigene587_All	707	788	1904	314.305	727.325	1.2104	Up	9.146e-94
Unigene11763_All	623	339	6	153.446	2.601	-5.8825	Down	1.0755e-93
Unigene26560_All	262	415	26	446.675	26.8011	-4.0589	Down	1.2814e-93
Unigene5862_All	414	858	222	584.428	144.822	-2.0127	Down	2.9241e-93
Unigene18340_All	238	303	0	359.013	0	-18.4537	Down	3.9086e-93
Unigene452_All	1004	41	489	11.5158	131.539	3.5138	Up	7.1537e-93
Unigene17771_All	227	302	0	375.168	0	-18.5172	Down	7.9624e-93
Unigene9859_All	1377	26	438	5.3246	85.9055	4.012	Up	1.9959e-92
Unigene7184_All	970	555	79	161.349	21.9956	-2.8749	Down	4.185e-92
Unigene27779_All	431	1530	634	1001.06	397.276	-1.3333	Down	4.5429e-92
Unigene6131_All	742	27	440	10.2613	160.151	3.9641	Up	4.938e-92
Unigene24130_All	908	306	1	95.0342	0.2974	-8.3199	Down	7.1232e-92
Unigene11141_All	464	500	58	303.876	33.7591	-3.1701	Down	1.5545e-91
Unigene21530_All	327	310	1081	267.337	892.809	1.7397	Up	1.5923e-91
Unigene9182_All	1860	136	727	20.6191	105.561	2.356	Up	2.3783e-91
Unigene10659_All	1127	192	848	48.0421	203.214	2.0806	Up	2.5995e-91
Unigene20439_All	285	297	0	293.87	0	-18.1648	Down	2.7891e-91
Unigene15914_All	1637	321	4	55.2969	0.6599	-6.3888	Down	3.1277e-91
Unigene2460_All	2364	892	246	106.405	28.104	-1.9207	Down	4.0656e-91
Unigene27349_All	329	1902	893	1630.27	733.055	-1.1531	Down	4.3696e-91
Unigene4752_All	2335	928	267	112.074	30.882	-1.8596	Down	9.8627e-91
Unigene461_All	556	648	1659	328.658	805.847	1.2939	Up	1.0444e-90
Unigene2517_All	1140	952	281	235.492	66.5706	-1.8227	Down	1.4781e-90
Unigene9137_All	1562	311	1076	56.1466	186.042	1.7284	Up	2.7883e-90
Unigene24619_All	1001	0	312	0	84.1785	16.3612	Up	4.5104e-90
Unigene10952_All	446	24	422	15.1747	255.54	4.0738	Up	4.7513e-90
Unigene2966_All	3152	594	1563	53.1428	133.923	1.3335	Up	1.5805e-89
Unigene7338_All	1299	148	745	32.129	154.892	2.2693	Up	1.8069e-89
Unigene879_All	845	23	416	7.6757	132.959	4.1145	Up	2.115e-89
Unigene25672_All	218	784	193	1014.15	239.101	-2.0846	Down	3.1264e-89
Unigene28003_All	578	7	350	3.4152	163.539	5.5815	Up	3.5263e-89
Unigene15773_All	1674	289	0	48.6841	0	-15.5712	Down	8.2655e-89
Unigene2356_All	1875	989	308	148.744	44.364	-1.7454	Down	1.3965e-88
Unigene22832_All	423	312	4	207.998	2.5539	-6.3477	Down	1.691e-88
Unigene6811_All	2616	1025	2228	110.492	230.016	1.0578	Up	2.0739e-88
Unigene28174_All	1100	0	306	0	75.1293	16.1971	Up	2.4896e-88
Unigene770_All	1482	383	1194	72.8777	217.589	1.5781	Up	5.4245e-88
Unigene10926_All	723	186	819	72.5469	305.933	2.0762	Up	5.6998e-88
Unigene23488_All	526	324	7	173.702	3.5941	-5.5948	Down	8.4915e-88
Unigene6730_All	2052	955	291	131.241	38.2998	-1.7768	Down	1.0503e-87
Unigene23028_All	445	367	18	232.568	10.9243	-4.412	Down	1.0903e-87
Unigene7465_All	1715	421	1259	69.2249	198.263	1.5181	Up	1.1358e-87
Unigene25774_All	221	461	1328	588.238	1622.88	1.4641	Up	1.2053e-87
Unigene8390_All	924	331	1098	101.018	320.931	1.6676	Up	1.3108e-87
Unigene24251_All	1259	348	13	77.9467	2.7887	-4.8048	Down	1.5312e-87
Unigene11047_All	612	569	93	262.183	41.0405	-2.6755	Down	1.9928e-87
Unigene16039_All	1457	358	16	69.2896	2.9658	-4.5461	Down	3.59e-87
Unigene7906_All	451	772	192	482.709	114.975	-2.0698	Down	4.4596e-87
Unigene27083_All	299	648	1634	611.15	1475.92	1.272	Up	4.9761e-87
Unigene23999_All	751	307	4	115.277	1.4385	-6.3244	Down	5.5184e-87
Unigene22875_All	427	283	0	186.897	0	-17.5119	Down	5.848e-87
Unigene27826_All	450	1094	376	685.566	225.661	-1.6031	Down	8.3453e-87
Unigene7932_All	877	514	71	165.275	21.8645	-2.9182	Down	1.1346e-86
Unigene28051_All	635	11	359	4.885	152.687	4.9661	Up	1.3066e-86
Unigene3476_All	1301	438	42	94.9382	8.7187	-3.4448	Down	1.3317e-86
Unigene4677_All	1304	334	1097	72.2293	227.201	1.6533	Up	1.8058e-86
Unigene14791_All	1526	373	21	68.9285	3.7166	-4.213	Down	1.9908e-86
Unigene470_All	1341	176	790	37.0108	159.103	2.1039	Up	2.5076e-86
Unigene380_All	2022	155	745	21.617	99.5075	2.2026	Up	2.9329e-86
Unigene1723_All	2877	452	1303	44.304	122.317	1.4651	Up	4.2281e-86
Unigene7383_All	1015	586	103	162.808	27.4064	-2.5706	Down	4.2299e-86
Unigene24292_All	1771	280	0	44.5845	0	-15.4443	Down	4.9091e-86
Unigene24147_All	938	318	7	95.6024	2.0155	-5.5678	Down	5.2442e-86
Unigene24197_All	1071	298	3	78.4641	0.7565	-6.6965	Down	7.7068e-86
Unigene26470_All	256	357	17	393.253	17.9345	-4.4547	Down	7.7164e-86
Unigene10802_All	318	248	932	219.922	791.534	1.8477	Up	8.548e-86
Unigene1594_All	883	739	178	236.009	54.4428	-2.116	Down	8.9043e-86
Unigene2325_All	1252	636	1606	143.251	346.435	1.274	Up	9.1103e-86
Unigene5638_All	355	437	43	347.134	32.713	-3.4076	Down	1.3925e-85
Unigene9953_All	1074	466	54	122.356	13.5791	-3.1716	Down	2.1698e-85
Unigene5786_All	290	463	53	450.223	49.3581	-3.1893	Down	2.7138e-85
Unigene4159_All	306	143	714	131.783	630.17	2.2576	Up	3.078e-85
Unigene23696_All	585	301	4	145.096	1.8467	-6.2959	Down	3.593e-85
Unigene22209_All	367	277	0	212.842	0	-17.6994	Down	4.1159e-85
Unigene8951_All	1855	924	281	140.466	40.9113	-1.7797	Down	4.4697e-85
Unigene2480_All	2020	967	306	134.996	40.912	-1.7223	Down	4.843e-85
Unigene4527_All	1580	842	235	150.279	40.169	-1.9035	Down	5.0564e-85
Unigene9115_All	2598	592	108	64.258	11.227	-2.5169	Down	6.4777e-85
Unigene4003_All	671	130	683	54.6343	274.903	2.331	Up	8.8059e-85
Unigene4906_All	630	673	147	301.244	63.017	-2.2571	Down	9.6515e-85
Unigene27788_All	437	913	276	589.161	170.572	-1.7883	Down	1.2334e-84
Unigene243_All	1425	133	689	26.3197	130.583	2.3107	Up	1.2488e-84
Unigene24090_All	861	275	0	90.0687	0	-16.4587	Down	1.6964e-84
Unigene4334_All	1108	77	555	19.5973	135.28	2.7872	Up	2.1296e-84
Unigene2386_All	1538	516	76	94.6102	13.3456	-2.8256	Down	3.8191e-84
Unigene4599_All	1248	1276	500	288.324	108.202	-1.414	Down	4.5589e-84
Unigene24279_All	1454	445	48	86.3058	8.9157	-3.275	Down	4.5915e-84
Unigene25109_All	1284	0	291	0	61.2081	15.9014	Up	5.4495e-84
Unigene2271_All	1600	1010	335	178.011	56.5465	-1.6545	Down	6.7388e-84
Unigene3286_All	402	202	831	141.7	558.285	1.9782	Up	7.5693e-84
Unigene15888_All	1244	350	17	79.34	3.6907	-4.4261	Down	7.9674e-84
Unigene8701_All	2999	333	1080	31.3121	97.2586	1.6351	Up	8.0229e-84
Unigene23709_All	589	291	3	139.323	1.3756	-6.6622	Down	1.0219e-83
Unigene92_All	1985	855	1934	121.465	263.134	1.1153	Up	1.1428e-83
Unigene24285_All	1631	401	33	69.3322	5.4644	-3.6654	Down	1.2418e-83
Unigene7420_All	1792	263	949	41.3868	143.024	1.789	Up	1.3282e-83
Unigene9246_All	1965	271	964	38.8912	132.494	1.7684	Up	1.422e-83
Unigene26114_All	238	139	697	164.696	790.927	2.2637	Up	1.6522e-83
Unigene9033_All	1826	454	1289	70.1131	190.648	1.4432	Up	2.6222e-83
Unigene2233_All	417	733	181	495.692	117.226	-2.0802	Down	2.9605e-83
Unigene24151_All	957	317	9	93.4096	2.5399	-5.2007	Down	3.8376e-83
Unigene5446_All	566	11	346	5.4805	165.097	4.9129	Up	5.0527e-83
Unigene24003_All	758	270	0	100.448	0	-16.6161	Down	5.8594e-83
Unigene23860_All	658	379	27	162.427	11.082	-3.8735	Down	1.299e-82
Unigene1826_All	800	116	641	40.8896	216.396	2.4039	Up	1.4534e-82
Unigene9909_All	1192	388	30	91.7909	6.7971	-3.7554	Down	1.538e-82
Unigene9709_All	1394	220	860	44.5045	166.616	1.9045	Up	1.6339e-82
Unigene22079_All	358	297	5	233.947	3.772	-5.9547	Down	1.7486e-82
Unigene9557_All	815	553	95	191.343	31.4809	-2.6036	Down	1.7983e-82
Unigene115_All	3569	1260	496	99.5562	37.5332	-1.4073	Down	1.9089e-82
Unigene9178_All	1737	98	598	15.91	92.9784	2.547	Up	2.2742e-82
Unigene28068_All	675	0	285	0	114.031	16.7991	Up	2.957e-82
Unigene23580_All	547	318	10	163.94	4.9373	-5.0533	Down	3.1972e-82
Unigene2605_All	960	1851	902	543.725	253.756	-1.0994	Down	3.6006e-82
Unigene423_All	902	1720	809	537.732	242.227	-1.1505	Down	3.6829e-82
Unigene2946_All	1485	754	1767	143.182	321.359	1.1663	Up	3.7813e-82
Unigene28048_All	634	5	315	2.224	134.184	5.9149	Up	4.0701e-82
Unigene18972_All	250	274	1	309.069	1.0803	-8.1604	Down	4.6453e-82
Unigene4762_All	2519	666	1628	74.5573	174.545	1.2272	Up	4.9285e-82
Unigene955_All	356	28	405	22.1795	307.246	3.7921	Up	5.9276e-82
Unigene695_All	1071	119	645	31.333	162.649	2.376	Up	5.9835e-82
Unigene8728_All	444	367	24	233.092	14.5985	-3.997	Down	6.253e-82
Unigene9886_All	1841	450	53	68.9292	7.775	-3.1482	Down	6.5881e-82
Unigene18594_All	243	278	2	322.614	2.2228	-7.1813	Down	1.927e-81
Unigene8632_All	336	710	1693	595.886	1360.81	1.1914	Up	2.0385e-81
Unigene10536_All	427	37	431	24.4353	272.603	3.4798	Up	3.0163e-81
Unigene22613_All	400	330	14	232.648	9.4525	-4.6213	Down	3.3758e-81
Unigene750_All	2456	745	1746	85.5406	191.998	1.1664	Up	3.4297e-81
Unigene23657_All	567	277	2	137.766	0.9526	-7.1761	Down	3.8835e-81
Unigene9091_All	609	37	430	17.1328	190.692	3.4764	Up	5.4098e-81
Unigene89_All	1885	1181	451	176.678	64.6169	-1.4511	Down	5.938e-81
Unigene24261_All	1329	414	41	87.8455	8.3318	-3.3983	Down	6.3832e-81
Unigene9511_All	1137	1180	452	292.662	107.364	-1.4467	Down	1.6196e-80
Unigene2484_All	4050	705	1678	49.0884	111.897	1.1887	Up	2.0222e-80
Unigene9169_All	2015	1127	419	157.722	56.159	-1.4898	Down	2.36e-80
Unigene24289_All	1679	303	8	50.8905	1.2868	-5.3055	Down	3.0608e-80
Unigene9821_All	2342	516	83	62.1308	9.5713	-2.6985	Down	4.201e-80
Unigene4557_All	1679	1660	777	278.806	124.983	-1.1575	Down	4.3338e-80
Unigene59_All	3180	692	1652	61.3654	140.302	1.193	Up	1.2292e-79
Unigene6138_All	983	824	1856	236.384	509.924	1.1091	Up	1.2603e-79
Unigene7127_All	1067	428	48	113.116	12.1495	-3.2188	Down	1.3813e-79
Unigene6916_All	2879	529	1390	51.8153	130.393	1.3314	Up	1.5782e-79
Unigene1832_All	749	563	1445	211.968	521.035	1.2975	Up	1.877e-79
Unigene78_All	2427	1154	440	134.085	48.9625	-1.4534	Down	2.671e-79
Unigene23297_All	482	258	0	150.944	0	-17.2037	Down	2.938e-79
Unigene27299_All	322	48	455	42.0368	381.625	3.1824	Up	4.1395e-79
Unigene332_All	1011	736	193	205.292	51.5569	-1.9934	Down	4.1716e-79
Unigene24277_All	1435	431	50	84.6973	9.4102	-3.17	Down	5.4505e-79
Unigene28102_All	743	1	281	0.3795	102.141	8.0722	Up	5.7289e-79
Unigene28195_All	1369	57	478	11.7413	94.2986	3.0056	Up	1.2927e-78
Unigene21029_All	307	262	1	240.662	0.8797	-8.0958	Down	2.2586e-78
Unigene9597_All	1060	540	1400	143.659	356.7	1.3121	Up	2.5239e-78
Unigene6732_All	3206	1338	565	117.689	47.5955	-1.3061	Down	4.1239e-78
Unigene6968_All	2272	834	250	103.515	29.7175	-1.8005	Down	4.1942e-78
Unigene7559_All	574	12	332	5.8954	156.209	4.7277	Up	5.1555e-78
Unigene23511_All	530	282	5	150.044	2.5479	-5.8799	Down	5.7601e-78
Unigene2345_All	928	805	234	244.62	68.1002	-1.8448	Down	5.8263e-78
Unigene23977_All	735	326	16	125.076	5.8791	-4.4111	Down	6.137e-78
Unigene11140_All	536	474	69	249.378	34.7668	-2.8426	Down	7.7353e-78
Unigene9030_All	3181	514	1354	45.5663	114.957	1.3351	Up	8.234e-78
Unigene7764_All	260	84	544	91.1067	565.075	2.6328	Up	8.2277e-78
Unigene676_All	1277	915	298	202.057	63.024	-1.6808	Down	8.3958e-78
Unigene8515_All	1760	592	123	94.8535	18.8744	-2.3293	Down	1.5507e-77
Unigene4834_All	1113	104	590	26.3501	143.165	2.4418	Up	1.8904e-77
Unigene1440_All	243	395	39	458.39	43.345	-3.4026	Down	2.563e-77
Unigene64_All	1312	641	148	137.774	30.4655	-2.1771	Down	3.2153e-77
Unigene3026_All	905	453	1248	141.154	372.432	1.3997	Up	4.3588e-77
Unigene24260_All	1317	382	35	81.7941	7.1773	-3.5105	Down	7.396e-77
Unigene3410_All	273	299	10	308.854	9.8928	-4.9644	Down	1.2834e-76
Unigene24266_All	1337	282	6	59.4788	1.212	-5.6169	Down	1.3917e-76
Unigene11103_All	1751	554	107	89.2212	16.5036	-2.4346	Down	1.6451e-76
Unigene23299_All	483	249	0	145.377	0	-17.1494	Down	1.7604e-76
Unigene12147_All	2256	267	3	33.3746	0.3591	-6.5382	Down	2.0005e-76
Unigene28017_All	593	1194	477	567.798	217.242	-1.3861	Down	2.1438e-76
Unigene3960_All	1769	231	848	36.8238	129.464	1.8138	Up	3.3475e-76
Unigene5218_All	1329	171	729	36.284	148.144	2.0296	Up	3.8577e-76
Unigene5087_All	888	50	448	15.8782	136.253	3.1012	Up	5.2642e-76
Unigene15417_All	1451	254	1	49.364	0.1861	-8.0512	Down	6.4143e-76
Unigene5240_All	2345	200	786	24.0509	90.5233	1.9122	Up	7.006e-76
Unigene9102_All	1590	1399	616	248.122	104.632	-1.2457	Down	7.0257e-76
Unigene28122_All	793	8	307	2.8449	104.555	5.1997	Up	7.767e-76
Unigene24290_All	1706	325	18	53.7216	2.8495	-4.2367	Down	1.1681e-75
Unigene6035_All	1554	112	600	20.3241	104.275	2.3591	Up	1.2347e-75
Unigene4070_All	730	116	609	44.8105	225.307	2.33	Up	1.2395e-75
Unigene15330_All	986	410	47	117.26	12.8737	-3.1872	Down	1.4766e-75
Unigene7497_All	1314	552	108	118.465	22.1978	-2.416	Down	1.4829e-75
Unigene221_All	1350	750	1712	156.665	342.492	1.1284	Up	1.4936e-75
Unigene4695_All	631	570	1427	254.736	610.767	1.2616	Up	3.7315e-75
Unigene15877_All	1753	319	17	51.316	2.6191	-4.2923	Down	6.3485e-75
Unigene24192_All	1061	369	33	98.0743	8.4	-3.5454	Down	6.8465e-75
Unigene1724_All	1629	365	1084	63.1853	179.717	1.5081	Up	7.1172e-75
Unigene8210_All	1158	574	120	139.781	27.9868	-2.3203	Down	7.485e-75
Unigene24720_All	956	16	336	4.7196	94.921	4.33	Up	7.7529e-75
Unigene24386_All	260	0	259	0	269.034	18.0374	Up	1.0138e-74
Unigene19122_All	253	250	1	278.653	1.0675	-8.0281	Down	1.0784e-74
Unigene2009_All	605	26	370	12.1189	165.168	3.7686	Up	1.5123e-74
Unigene24077_All	834	255	2	86.2221	0.6477	-7.0566	Down	2.0326e-74
Unigene27201_All	311	823	1813	746.249	1574.41	1.0771	Up	3.1647e-74
Unigene1451_All	1542	1490	687	272.487	120.324	-1.1793	Down	4.1052e-74
Unigene4756_All	2053	487	1285	66.8936	169.042	1.3374	Up	4.3894e-74
Unigene10712_All	735	74	503	28.3915	184.825	2.7026	Up	4.4751e-74
Unigene6804_All	2379	553	1391	65.5504	157.911	1.2684	Up	6.8732e-74
Unigene4353_All	695	393	43	159.46	16.7095	-3.2545	Down	7.0411e-74
Unigene11012_All	439	577	1429	370.643	879.121	1.246	Up	7.9729e-74
Unigene24275_All	1421	297	12	58.9395	2.2807	-4.6917	Down	9.1233e-74
Unigene2311_All	1505	796	241	149.149	43.2475	-1.7861	Down	9.1841e-74
Unigene27927_All	506	2	269	1.1146	143.576	7.0091	Up	1.0717e-73
Unigene4936_All	1796	609	140	95.6215	21.0524	-2.1834	Down	1.1526e-73
Unigene3226_All	612	788	237	363.094	104.587	-1.7956	Down	1.4396e-73
Unigene6206_All	1853	174	722	26.48	105.231	1.9906	Up	1.522e-73
Unigene26050_All	235	284	9	340.796	10.3432	-5.0422	Down	2.207e-73
Unigene5228_All	1345	1018	376	213.437	75.4999	-1.4993	Down	2.4581e-73
Unigene4758_All	1935	1684	829	245.417	115.706	-1.0848	Down	3.1252e-73
Unigene2005_All	573	339	25	166.836	11.7833	-3.8236	Down	3.2659e-73
Unigene9187_All	1978	448	1214	63.8699	165.757	1.3759	Up	4.2457e-73
Unigene27617_All	379	222	814	165.18	580.051	1.8121	Up	4.3827e-73
Unigene5283_All	536	239	846	125.741	426.272	1.7613	Up	4.9711e-73
Unigene10473_All	831	41	410	13.9132	133.249	3.2596	Up	5.993e-73
Unigene23907_All	683	294	12	121.387	4.7451	-4.677	Down	6.7845e-73
Unigene600_All	1334	533	105	112.672	21.2576	-2.4061	Down	1.2588e-72
Unigene27206_All	311	537	107	486.921	92.9189	-2.3896	Down	1.4103e-72
Unigene26179_All	241	529	1343	618.989	1505.01	1.2818	Up	1.5791e-72
Unigene24022_All	768	281	9	103.179	3.1649	-5.0268	Down	1.6896e-72
Unigene8766_All	1235	549	113	125.357	24.7111	-2.3428	Down	1.857e-72
Unigene2244_All	2939	1365	609	130.972	55.9627	-1.2267	Down	2.651e-72
Unigene9721_All	1321	322	993	68.7381	203.015	1.5624	Up	2.841e-72
Unigene9792_All	387	444	66	323.531	46.0589	-2.8124	Down	3.8692e-72
Unigene6894_All	1078	763	227	199.595	56.8706	-1.8113	Down	4.1096e-72
Unigene28127_All	812	1181	486	410.146	161.644	-1.3433	Down	4.5358e-72
Unigene21092_All	310	271	7	246.52	6.0984	-5.3371	Down	5.4059e-72
Unigene23112_All	456	312	18	192.945	10.6608	-4.1778	Down	5.8622e-72
Unigene1067_All	395	34	385	24.2732	263.236	3.4389	Up	6.7926e-72
Unigene7820_All	639	369	37	162.843	15.638	-3.3804	Down	7.5977e-72
Unigene28145_All	862	1	256	0.3271	80.2072	7.9379	Up	9.1336e-72
Unigene24081_All	840	290	12	97.3561	3.8582	-4.6573	Down	9.8877e-72
Unigene19676_All	265	256	4	272.42	4.0766	-6.0623	Down	1.4134e-71
Unigene24046_All	799	233	0	82.2344	0	-16.3275	Down	1.4988e-71
Unigene4503_All	2218	1616	789	205.458	96.0719	-1.0967	Down	1.4993e-71
Unigene1557_All	791	419	57	149.376	19.4616	-2.9403	Down	2.5281e-71
Unigene24218_All	1116	335	26	84.6496	6.292	-3.7499	Down	2.9542e-71
Unigene3978_All	1081	141	642	36.7822	160.395	2.1245	Up	3.6444e-71
Unigene13047_All	1658	243	843	41.3301	137.317	1.7322	Up	4.0279e-71
Unigene22863_All	426	244	2	161.519	1.2679	-6.9931	Down	4.5594e-71
Unigene765_All	1232	757	227	173.273	49.7618	-1.7999	Down	6.1499e-71
Unigene10918_All	523	324	23	174.698	11.877	-3.8786	Down	9.0245e-71
Unigene20061_All	275	237	1	243.03	0.9821	-7.951	Down	1.0395e-70
Unigene3403_All	1228	516	101	118.494	22.2128	-2.4153	Down	1.1871e-70
Unigene10666_All	1389	423	1156	85.8781	224.769	1.3881	Up	1.4164e-70
Unigene21821_All	342	242	2	199.542	1.5794	-6.9812	Down	1.861e-70
Unigene6052_All	443	335	27	213.248	16.4604	-3.6955	Down	2.0107e-70
Unigene6794_All	1561	255	861	46.0661	148.964	1.6932	Up	2.3603e-70
Unigene1210_All	560	615	151	309.693	72.8232	-2.0884	Down	2.526e-70
Unigene26709_All	270	95	536	99.2211	536.144	2.4339	Up	3.6916e-70
Unigene13525_All	220	19	329	24.3543	403.882	4.0517	Up	4.8753e-70
Unigene179_All	1572	120	591	21.5265	101.535	2.2378	Up	6.339e-70
Unigene9285_All	1324	609	149	129.71	30.3934	-2.0935	Down	7.3444e-70
Unigene6321_All	1040	259	864	70.2281	224.368	1.6757	Up	1.411e-69
Unigene11230_All	745	249	4	94.2513	1.4501	-6.0223	Down	1.8388e-69
Unigene2352_All	2224	702	1592	89.0116	193.326	1.119	Up	2.2301e-69
Unigene26998_All	290	1364	622	1326.36	579.26	-1.1952	Down	2.3113e-69
Unigene23375_All	501	225	0	126.645	0	-16.9504	Down	4.4345e-69
Unigene667_All	1358	635	165	131.862	32.8144	-2.0066	Down	6.1495e-69
Unigene2839_All	930	940	343	285.029	99.6075	-1.5168	Down	6.1518e-69
Unigene9012_All	1687	261	864	43.6285	138.318	1.6646	Up	6.2733e-69
Unigene6675_All	667	407	56	172.073	22.6748	-2.9239	Down	6.681e-69
Unigene21593_All	330	224	0	191.416	0	-17.5464	Down	9.001e-69
Unigene24715_All	406	441	71	306.307	47.2295	-2.6972	Down	1.6281e-68
Unigene21771_All	339	255	6	212.122	4.78	-5.4717	Down	1.6372e-68
Unigene9590_All	1378	517	106	105.8	20.7748	-2.3484	Down	1.8176e-68
Unigene7120_All	750	531	113	199.654	40.691	-2.2947	Down	2.2611e-68
Unigene27613_All	378	544	1337	405.837	955.257	1.235	Up	3.5768e-68
Unigene3144_All	802	562	129	197.609	43.4406	-2.1855	Down	4.0777e-68
Unigene7186_All	604	62	447	28.9467	199.872	2.7876	Up	4.1707e-68
Unigene349_All	669	143	631	60.2774	254.732	2.0793	Up	4.4972e-68
Unigene24020_All	766	234	2	86.1453	0.7052	-6.9326	Down	5.1435e-68
Unigene15693_All	1516	221	0	41.109	0	-15.3272	Down	7.5992e-68
Unigene16718_All	208	221	0	299.622	0	-18.1928	Down	7.5904e-68
Unigene9633_All	1141	505	1272	124.81	301.08	1.2704	Up	8.5218e-68
Unigene5506_All	463	400	1099	243.626	641.058	1.3958	Up	1.0917e-67
Unigene4415_All	938	426	66	128.071	19.003	-2.7526	Down	1.122e-67
Unigene4398_All	766	759	238	279.42	83.9129	-1.7355	Down	1.2596e-67
Unigene24436_All	258	534	1317	583.668	1378.63	1.24	Up	1.3671e-67
Unigene4801_All	1197	1426	674	335.946	152.071	-1.1435	Down	1.3733e-67
Unigene9082_All	768	332	982	121.905	345.327	1.5022	Up	1.6254e-67
Unigene25095_All	1656	3	253	0.5109	41.2611	6.3356	Up	1.6814e-67
Unigene23105_All	455	232	2	143.787	1.1871	-6.9204	Down	2.0842e-67
Unigene8992_All	2384	1022	401	120.89	45.4275	-1.4121	Down	2.3519e-67
Unigene15328_All	2177	299	19	38.7309	2.3571	-4.0384	Down	2.4405e-67
Unigene24039_All	784	351	37	126.251	12.7458	-3.3082	Down	4.7815e-67
Unigene25308_All	206	1507	735	2062.96	963.609	-1.0982	Down	6.3572e-67
Unigene20654_All	293	218	0	209.813	0	-17.6787	Down	6.3728e-67
Unigene7919_All	292	262	9	253.025	8.3242	-4.9258	Down	6.6549e-67
Unigene24214_All	1102	399	56	102.102	13.7242	-2.8952	Down	6.9935e-67
Unigene3031_All	1098	656	182	168.479	44.7662	-1.9121	Down	8.3092e-67
Unigene9103_All	1765	497	100	79.4065	15.3016	-2.3756	Down	9.4161e-67
Unigene24064_All	817	235	3	81.1129	0.9917	-6.3539	Down	1.011e-66
Unigene8972_All	2502	1157	493	130.404	53.2158	-1.2931	Down	1.2808e-66
Unigene28183_All	1142	0	231	0	54.6294	15.7374	Up	1.3103e-66
Unigene23076_All	451	309	23	193.208	13.7731	-3.8102	Down	1.3531e-66
Unigene7811_All	746	365	43	137.974	15.5672	-3.1478	Down	1.5482e-66
Unigene5264_All	923	551	1335	168.343	390.625	1.2144	Up	2.5721e-66
Unigene20419_All	285	216	0	213.724	0	-17.7054	Down	2.63e-66
Unigene9301_All	1175	743	233	178.318	53.5549	-1.7354	Down	3.2704e-66
Unigene27387_All	333	316	26	267.601	21.0868	-3.6657	Down	5.0979e-66
Unigene18839_All	248	215	0	244.473	0	-17.8993	Down	5.3581e-66
Unigene27059_All	297	277	14	263.007	12.7307	-4.3687	Down	7.0957e-66
Unigene1626_All	1619	423	68	73.678	11.3434	-2.6994	Down	8.3916e-66
Unigene22161_All	363	250	7	194.213	5.208	-5.2208	Down	9.3813e-66
Unigene7034_All	2463	674	195	77.1685	21.3821	-1.8516	Down	1.0143e-65
Unigene23834_All	646	269	12	117.426	5.0168	-4.5488	Down	1.248e-65
Unigene2174_All	1149	630	171	154.62	40.1936	-1.9437	Down	1.34e-65
Unigene4020_All	1260	383	1057	85.7181	226.561	1.4022	Up	1.3946e-65
Unigene24237_All	1186	286	17	68.0026	3.8712	-4.1347	Down	1.5996e-65
Unigene8979_All	1490	1502	739	284.268	133.949	-1.0856	Down	1.7689e-65
Unigene8013_All	437	279	15	180.039	9.2702	-4.2796	Down	1.8683e-65
Unigene15067_All	1248	213	0	48.1293	0	-15.5546	Down	2.2117e-65
Unigene5966_All	495	104	534	59.2478	291.351	2.2979	Up	2.6158e-65
Unigene6970_All	1174	461	86	110.733	19.7839	-2.4847	Down	2.6389e-65
Unigene7476_All	1229	326	958	74.8015	210.52	1.4928	Up	2.7727e-65
Unigene24164_All	977	264	11	76.1998	3.0407	-4.6473	Down	2.9926e-65
Unigene10647_All	895	587	149	184.952	44.9618	-2.0404	Down	3.5308e-65
Unigene28139_All	831	0	226	0	73.4494	16.1645	Up	3.6687e-65
Unigene2445_All	969	458	85	133.286	23.6906	-2.4921	Down	4.1407e-65
Unigene2121_All	740	540	125	205.781	45.6204	-2.1734	Down	5.0132e-65
Unigene28038_All	625	13	288	5.8655	124.45	4.4072	Up	6.1696e-65
Unigene3039_All	1100	1113	471	285.33	115.64	-1.303	Down	7.1206e-65
Unigene3228_All	637	990	390	438.268	165.351	-1.4063	Down	7.1321e-65
Unigene23626_All	556	290	19	147.085	9.2291	-3.9943	Down	8.3158e-65
Unigene27186_All	309	105	533	95.8242	465.854	2.2814	Up	1.2607e-64
Unigene24738_All	1010	5	253	1.396	67.6519	5.5988	Up	1.2863e-64
Unigene10910_All	517	360	44	196.362	22.9849	-3.0948	Down	1.44e-64
Unigene27618_All	379	377	51	280.509	36.3422	-2.9483	Down	2.0539e-64
Unigene5858_All	777	335	35	121.582	12.1654	-3.3211	Down	3.033e-64
Unigene7126_All	835	467	1186	157.716	383.6	1.2823	Up	3.5442e-64
Unigene12727_All	1817	332	34	51.5261	5.0536	-3.3499	Down	3.5647e-64
Unigene127_All	1403	1080	452	217.075	87.0085	-1.319	Down	3.6898e-64
Unigene4947_All	772	565	140	206.384	48.9769	-2.0752	Down	3.8435e-64
Unigene28170_All	1046	0	222	0	57.3195	15.8067	Up	5.2845e-64
Unigene8385_All	858	293	892	96.2996	280.775	1.5438	Up	6.9539e-64
Unigene8911_All	382	36	359	26.5756	253.812	3.2556	Up	7.1685e-64
Unigene17263_All	218	208	0	269.061	0	-18.0376	Down	7.6648e-64
Unigene25116_All	2812	168	660	16.8476	63.3883	1.9117	Up	8.2359e-64
Unigene9413_All	1723	102	522	16.694	81.8212	2.2931	Up	1.067e-63
Unigene2443_All	1246	52	402	11.7687	87.1342	2.8883	Up	1.3023e-63
Unigene23612_All	555	207	0	105.177	0	-16.6825	Down	1.5601e-63
Unigene7176_All	708	361	46	143.787	17.5471	-3.0346	Down	1.6363e-63
Unigene7057_All	1085	232	780	60.298	194.154	1.687	Up	1.767e-63
Unigene24352_All	564	7	258	3.5	123.544	5.1415	Up	1.9556e-63
Unigene23904_All	681	257	11	106.422	4.3624	-4.6085	Down	3.2362e-63
Unigene9465_All	720	26	326	10.1832	122.283	3.586	Up	3.679e-63
Unigene15446_All	1446	205	0	39.9788	0	-15.2869	Down	6.4705e-63
Unigene23649_All	565	205	0	102.317	0	-16.6427	Down	6.4636e-63
Unigene28008_All	580	545	1301	264.98	605.801	1.193	Up	7.0815e-63
Unigene10555_All	516	303	903	165.591	472.627	1.5131	Up	8.4063e-63
Unigene4579_All	1384	826	294	168.302	57.3709	-1.5527	Down	9.0247e-63
Unigene7884_All	249	289	21	327.298	22.7772	-3.8449	Down	9.3215e-63
Unigene23396_All	505	276	17	154.121	9.0916	-4.0834	Down	1.0819e-62
Unigene24168_All	985	204	0	58.4034	0	-15.8338	Down	1.3129e-62
Unigene27457_All	346	700	220	570.514	171.723	-1.7322	Down	2.9073e-62
Unigene5530_All	485	319	32	185.478	17.8192	-3.3797	Down	3.5798e-62
Unigene6172_All	775	279	857	101.519	298.648	1.5567	Up	3.804e-62
Unigene9015_All	1117	689	214	173.944	51.7418	-1.7492	Down	3.9039e-62
Unigene6436_All	481	460	92	269.685	51.6563	-2.3843	Down	4.2242e-62
Unigene6478_All	441	607	168	388.145	102.885	-1.9156	Down	5.0813e-62
Unigene865_All	846	95	498	31.6663	158.979	2.3278	Up	6.713e-62
Unigene26123_All	239	252	11	297.336	12.4301	-4.5802	Down	9.1912e-62
Unigene3216_All	351	450	88	361.534	67.7105	-2.4167	Down	9.7277e-62
Unigene21995_All	353	201	0	160.571	0	-17.2928	Down	1.1086e-61
Unigene7111_All	1029	56	404	15.3468	106.034	2.7885	Up	1.2319e-61
Unigene7504_All	797	408	69	144.36	23.3815	-2.6262	Down	1.315e-61
Unigene24256_All	1290	346	43	75.6364	9.0024	-3.0707	Down	1.3143e-61
Unigene8901_All	884	346	43	110.374	13.137	-3.0707	Down	1.3129e-61
Unigene15263_All	1513	333	38	62.0654	6.7831	-3.1938	Down	1.3502e-61
Unigene2663_All	812	380	57	131.969	18.9583	-2.7993	Down	1.5783e-61
Unigene1719_All	1103	307	902	78.4887	220.857	1.4926	Up	1.7024e-61
Unigene23877_All	665	251	11	106.438	4.4674	-4.5744	Down	1.7822e-61
Unigene28080_All	702	0	213	0	81.9452	16.3224	Up	2.1378e-61
Unigene24076_All	833	200	0	67.7063	0	-16.047	Down	2.2428e-61
Unigene4612_All	2268	1090	471	135.528	56.0865	-1.2729	Down	2.6471e-61
Unigene24483_All	708	5	241	1.9915	91.9315	5.5286	Up	3.0414e-61
Unigene25506_All	212	439	84	583.947	107.01	-2.4481	Down	3.6664e-61
Unigene10577_All	550	96	495	49.2213	243.065	2.304	Up	8.8696e-61
Unigene17794_All	227	198	0	245.971	0	-17.9081	Down	9.3235e-61
Unigene23964_All	721	360	50	140.803	18.729	-2.9103	Down	9.9809e-61
Unigene6703_All	393	288	864	206.654	593.748	1.5226	Up	1.13e-60
Unigene21933_All	348	215	3	174.222	2.3282	-6.2256	Down	1.1409e-60
Unigene21924_All	348	204	1	165.309	0.7761	-7.7347	Down	1.3454e-60
Unigene9299_All	1234	502	116	114.718	25.3877	-2.1759	Down	1.3814e-60
Unigene25024_All	687	0	210	0	82.555	16.3331	Up	1.5844e-60
Unigene2646_All	1006	43	365	12.0535	97.9886	3.0232	Up	1.6282e-60
Unigene4964_All	1049	593	165	159.413	42.4805	-1.9079	Down	2.7703e-60
Unigene23509_All	530	223	5	118.651	2.5479	-5.5413	Down	2.843e-60
Unigene225_All	1140	1031	436	255.034	103.291	-1.304	Down	3.211e-60
Unigene24234_All	1179	213	3	50.946	0.6872	-6.2121	Down	4.5955e-60
Unigene23550_All	539	256	14	133.935	7.0149	-4.255	Down	7.3366e-60
Unigene16013_All	1294	195	0	42.4957	0	-15.375	Down	7.851e-60
Unigene23290_All	481	255	14	149.499	7.8607	-4.2493	Down	1.4197e-59
Unigene22123_All	360	320	36	250.664	27.0073	-3.2143	Down	1.4398e-59
Unigene8844_All	412	423	1082	289.526	709.269	1.2926	Up	2.4438e-59
Unigene9111_All	917	320	911	98.4068	268.306	1.447	Up	2.4768e-59
Unigene147_All	1813	825	306	128.322	45.5832	-1.4932	Down	3.2194e-59
Unigene22221_All	368	288	25	220.693	18.3473	-3.5884	Down	3.669e-59
Unigene17877_All	229	210	3	258.6	3.5381	-6.1916	Down	3.7307e-59
Unigene4553_All	1261	511	124	114.275	26.5575	-2.1053	Down	3.7628e-59
Unigene23858_All	657	239	10	102.583	4.1107	-4.6413	Down	4.6656e-59
Unigene7470_All	1378	187	671	38.2681	131.509	1.7809	Up	5.8819e-59
Unigene24219_All	1117	293	27	73.9705	6.5282	-3.5022	Down	5.9213e-59
Unigene11061_All	1009	388	65	108.439	17.3981	-2.6399	Down	5.9321e-59
Unigene9066_All	2643	721	243	76.9277	24.8308	-1.6314	Down	6.3974e-59
Unigene20635_All	292	192	0	185.423	0	-17.5005	Down	6.6124e-59
Unigene24058_All	812	209	3	72.583	0.9978	-6.1847	Down	7.4598e-59
Unigene712_All	1488	266	814	50.4107	147.741	1.5513	Up	9.1111e-59
Unigene4250_All	523	378	61	203.814	31.4999	-2.6938	Down	9.7492e-59
Unigene22931_All	433	265	18	172.585	11.227	-3.9423	Down	1.1041e-58
Unigene5817_All	641	417	79	183.452	33.2851	-2.4625	Down	1.6026e-58
Unigene9445_All	581	386	65	187.351	30.2147	-2.6324	Down	1.8065e-58
Unigene4984_All	685	478	1164	196.78	458.926	1.2217	Up	1.8488e-58
Unigene16030_All	1341	261	17	54.8853	3.4237	-4.0028	Down	1.8518e-58
Unigene9705_All	1119	92	475	23.1847	114.642	2.3059	Up	2.0907e-58
Unigene15756_All	1448	264	18	51.4138	3.3573	-3.9368	Down	2.1019e-58
Unigene8968_All	1476	906	361	173.096	66.0544	-1.3898	Down	2.1642e-58
Unigene28193_All	1310	26	307	5.5969	63.2919	3.4993	Up	2.6904e-58
Unigene14332_All	2024	333	43	46.3957	5.7377	-3.0154	Down	2.9092e-58
Unigene593_All	612	77	440	35.48	194.17	2.4522	Up	3.288e-58
Unigene2270_All	1682	346	947	58.0089	152.056	1.3903	Up	4.3798e-58
Unigene25587_All	215	266	19	348.889	23.8669	-3.8697	Down	4.3963e-58
Unigene42_All	2853	796	292	78.6784	27.6415	-1.5091	Down	4.6156e-58
Unigene25115_All	3453	176	645	14.3734	50.448	1.8114	Up	5.0146e-58
Unigene8657_All	336	384	65	322.282	52.2462	-2.6249	Down	5.4665e-58
Unigene9018_All	1227	460	101	105.72	22.2309	-2.2496	Down	6.6047e-58
Unigene742_All	1749	127	547	20.4766	84.4653	2.0444	Up	7.6795e-58
Unigene14337_All	2528	346	49	38.5961	5.2348	-2.8822	Down	8.2406e-58
Unigene5950_All	597	437	90	206.42	40.7145	-2.342	Down	8.6917e-58
Unigene24208_All	1090	297	30	76.8377	7.4332	-3.3698	Down	9.0261e-58
Unigene23866_All	660	343	48	146.553	19.6417	-2.8994	Down	1.1481e-57
Unigene18815_All	247	291	28	332.231	30.6155	-3.4399	Down	1.181e-57
Unigene23519_All	532	205	3	108.664	1.523	-6.1568	Down	1.1983e-57
Unigene26687_All	269	0	200	0	200.798	17.6154	Up	1.2455e-57
Unigene1682_All	1147	247	773	60.7265	182.011	1.5836	Up	1.5815e-57
Unigene2676_All	844	505	125	168.73	39.9989	-2.0767	Down	1.8583e-57
Unigene19738_All	267	204	3	215.458	3.0345	-6.1498	Down	2.4051e-57
Unigene5971_All	678	272	816	113.132	325.043	1.5226	Up	2.4105e-57
Unigene20883_All	302	213	5	198.892	4.4714	-5.4751	Down	2.749e-57
Unigene27375_All	332	3	217	2.5482	176.524	6.1142	Up	2.8635e-57
Unigene8454_All	1267	157	603	34.9436	128.535	1.8791	Up	4.8712e-57
Unigene14846_All	1082	228	9	59.4226	2.2464	-4.7253	Down	6.0237e-57
Unigene24188_All	1049	274	23	73.6579	5.9215	-3.6368	Down	6.0812e-57
Unigene2370_All	1955	193	671	27.8391	92.695	1.7354	Up	6.7407e-57
Unigene25243_All	204	159	606	219.792	802.275	1.868	Up	7.2128e-57
Unigene5044_All	770	425	1068	155.648	374.594	1.267	Up	8.1549e-57
Unigene4678_All	1692	65	405	10.8332	64.6451	2.5771	Up	9.8639e-57
Unigene9699_All	1289	265	800	57.9745	167.617	1.5317	Up	1.0156e-56
Unigene1146_All	522	8	238	4.3218	123.137	4.8325	Up	1.0455e-56
Unigene7010_All	2070	1014	440	138.138	57.4068	-1.2668	Down	1.1524e-56
Unigene650_All	968	202	686	58.8465	191.394	1.7015	Up	1.3785e-56
Unigene6491_All	1211	13	257	3.0272	57.3152	4.2429	Up	1.4166e-56
Unigene20264_All	280	241	13	242.719	12.5391	-4.2748	Down	1.4783e-56
Unigene12777_All	1650	206	4	35.2069	0.6547	-5.7489	Down	1.5746e-56
Unigene20673_All	293	206	4	198.264	3.687	-5.7488	Down	1.5731e-56
Unigene26092_All	237	272	23	323.642	26.2096	-3.6262	Down	2.1339e-56
Unigene2245_All	2984	802	302	75.7914	27.3331	-1.4714	Down	2.3227e-56
Unigene8475_All	970	184	651	53.4922	181.255	1.7606	Up	2.4701e-56
Unigene2070_All	2552	242	757	26.7411	80.1117	1.583	Up	2.5536e-56
Unigene9090_All	1959	1334	667	192.029	91.9543	-1.0623	Down	2.9723e-56
Unigene19664_All	265	183	0	194.738	0	-17.5712	Down	3.8918e-56
Unigene5333_All	1737	339	49	55.0357	7.6186	-2.8528	Down	4.6802e-56
Unigene28175_All	1100	0	194	0	47.631	15.5396	Up	6.7886e-56
Unigene10528_All	883	350	54	111.777	16.5163	-2.7587	Down	7.5686e-56
Unigene23082_All	452	264	21	164.706	12.5476	-3.7144	Down	7.7974e-56
Unigene26382_All	251	286	831	321.319	894.145	1.4765	Up	7.9969e-56
Unigene943_All	893	71	415	22.4208	125.51	2.4849	Up	8.814e-56
Unigene5274_All	866	404	1027	131.555	320.283	1.2837	Up	9.0467e-56
Unigene6769_All	1961	340	922	48.8929	126.98	1.3769	Up	9.1771e-56
Unigene3303_All	884	347	53	110.693	16.1921	-2.7732	Down	1.0973e-55
Unigene10674_All	969	194	666	56.4576	185.623	1.7171	Up	1.159e-55
Unigene7897_All	1170	22	284	5.3025	65.5561	3.628	Up	1.2799e-55
Unigene10670_All	1804	439	1082	68.6234	161.984	1.2391	Up	1.321e-55
Unigene4378_All	2123	351	55	46.6231	6.9967	-2.7363	Down	1.6036e-55
Unigene23036_All	446	181	0	114.443	0	-16.8043	Down	1.6021e-55
Unigene22961_All	437	244	15	157.454	9.2702	-4.0862	Down	1.6638e-55
Unigene10257_All	387	369	63	268.881	43.9653	-2.6125	Down	1.8405e-55
Unigene320_All	1017	1009	442	279.779	117.377	-1.2531	Down	1.8682e-55
Unigene6946_All	2785	551	155	55.7919	15.031	-1.8921	Down	1.8806e-55
Unigene26775_All	274	410	82	421.966	80.8247	-2.3843	Down	1.9864e-55
Unigene5173_All	1364	70	411	14.472	81.3782	2.4914	Up	2.0383e-55
Unigene19931_All	272	215	7	222.902	6.9504	-5.0032	Down	2.0424e-55
Unigene22601_All	399	226	10	159.728	6.7687	-4.5606	Down	2.7113e-55
Unigene10492_All	520	149	578	80.803	300.196	1.8934	Up	2.8812e-55
Unigene9127_All	664	596	181	253.118	73.6192	-1.7817	Down	3.1175e-55
Unigene25639_All	217	321	43	417.147	53.5167	-2.9625	Down	3.3152e-55
Unigene726_All	2159	985	427	128.655	53.4141	-1.2682	Down	3.6373e-55
Unigene2730_All	634	340	51	151.229	21.7251	-2.7993	Down	4.0217e-55
Unigene24406_All	221	0	191	0	233.411	17.8325	Up	4.9633e-55
Unigene24859_All	949	0	191	0	54.3561	15.7302	Up	4.9587e-55
Unigene23692_All	583	239	14	115.604	6.4855	-4.1558	Down	4.9754e-55
Unigene2847_All	858	476	116	156.446	36.5133	-2.0992	Down	5.9361e-55
Unigene18062_All	233	196	3	237.216	3.4773	-6.0921	Down	6.1387e-55
Unigene9946_All	346	153	584	124.698	455.845	1.8701	Up	6.3893e-55
Unigene21462_All	324	213	7	185.387	5.8349	-4.9897	Down	7.8919e-55
Unigene24304_All	933	8	231	2.418	66.8669	4.7894	Up	8.6949e-55
Unigene7916_All	1004	260	21	73.0271	5.6489	-3.6924	Down	9.7125e-55
Unigene281_All	1499	100	475	18.8123	85.5801	2.1856	Up	9.8834e-55
Unigene27331_All	325	55	371	47.7226	308.298	2.6916	Up	1.4461e-54
Unigene22473_All	386	184	1	134.423	0.6997	-7.5858	Down	1.7395e-54
Unigene13873_All	669	177	0	74.6091	0	-16.1871	Down	2.7142e-54
Unigene20841_All	300	249	18	234.057	16.2044	-3.8524	Down	3.178e-54
Unigene10890_All	1254	377	69	84.779	14.8605	-2.5122	Down	3.2714e-54
Unigene4894_All	1095	1219	595	313.931	146.752	-1.0971	Down	3.3371e-54
Unigene5459_All	914	1313	663	405.101	195.906	-1.0481	Down	3.3962e-54
Unigene28126_All	806	15	255	5.2481	85.4449	4.0251	Up	3.8988e-54
Unigene27628_All	382	6	220	4.4293	155.539	5.1341	Up	4.2149e-54
Unigene28089_All	720	717	257	280.822	96.401	-1.5425	Down	4.4336e-54
Unigene10414_All	687	394	999	161.727	392.726	1.28	Up	4.908e-54
Unigene7038_All	1133	715	256	177.959	61.0226	-1.5441	Down	5.1809e-54
Unigene28081_All	704	9	232	3.6051	89.0012	4.6257	Up	5.9615e-54
Unigene24962_All	907	0	187	0	55.682	15.7649	Up	7.1024e-54
Unigene10985_All	610	451	106	208.493	46.9307	-2.1514	Down	9.6131e-54
Unigene22320_All	376	192	3	143.998	2.1548	-6.0624	Down	9.8548e-54
Unigene23916_All	692	192	3	78.2419	1.1708	-6.0624	Down	9.846e-54
Unigene23601_All	553	213	8	108.617	3.907	-4.797	Down	1.0979e-53
Unigene23514_All	531	224	11	118.959	5.5947	-4.4103	Down	1.1027e-53
Unigene9308_All	997	67	396	18.9506	107.271	2.5009	Up	1.1786e-53
Unigene8152_All	455	385	74	238.613	43.9239	-2.4416	Down	1.4595e-53
Unigene10790_All	901	416	1031	130.201	309.04	1.2471	Up	1.4854e-53
Unigene3988_All	1037	120	511	32.6322	133.083	2.028	Up	1.5582e-53
Unigene443_All	453	30	300	18.6753	178.856	3.2596	Up	1.5649e-53
Unigene5183_All	1900	194	654	28.7934	92.9619	1.6909	Up	1.6018e-53
Unigene22092_All	359	174	0	136.678	0	-17.0604	Down	2.2674e-53
Unigene22420_All	382	174	0	128.449	0	-16.9708	Down	2.2654e-53
Unigene5260_All	788	89	444	31.8499	152.173	2.2564	Up	3.0728e-53
Unigene4057_All	774	240	735	87.4409	256.464	1.5524	Up	3.3497e-53
Unigene18689_All	245	55	365	63.3054	402.353	2.6681	Up	3.4487e-53
Unigene7209_All	1320	346	57	73.9174	11.6622	-2.6641	Down	3.4936e-53
Unigene2354_All	2638	430	1050	45.9661	107.497	1.2257	Up	4.3538e-53
Unigene374_All	768	228	713	83.7178	250.732	1.5825	Up	4.4625e-53
Unigene21570_All	329	179	1	153.427	0.8209	-7.5461	Down	5.858e-53
Unigene1676_All	874	176	617	56.7866	190.658	1.7474	Up	6.9303e-53
Unigene24527_All	1276	5	211	1.105	44.6594	5.3368	Up	7.6028e-53
Unigene21317_All	319	202	6	178.569	5.0797	-5.1356	Down	8.908e-53
Unigene24107_All	876	206	7	66.3143	2.1581	-4.9415	Down	8.9686e-53
Unigene13455_All	1644	172	0	29.5033	0	-14.8486	Down	9.3427e-53
Unigene10352_All	353	291	35	232.468	26.7778	-3.1179	Down	1.0856e-52
Unigene2698_All	1106	558	167	142.273	40.7795	-1.8027	Down	1.3312e-52
Unigene27518_All	357	5	210	3.9495	158.866	5.33	Up	1.4455e-52
Unigene9200_All	1913	521	1188	76.801	167.719	1.1268	Up	1.4645e-52
Unigene24184_All	1030	183	2	50.1024	0.5244	-6.5781	Down	1.6203e-52
Unigene20613_All	291	171	0	165.709	0	-17.3383	Down	1.8999e-52
Unigene23869_All	661	382	75	162.97	30.6437	-2.4109	Down	2.2443e-52
Unigene9492_All	1022	432	1048	119.2	276.943	1.2162	Up	2.3395e-52
Unigene6475_All	1700	371	70	61.5417	11.1206	-2.4683	Down	2.6949e-52
Unigene21517_All	327	254	22	219.043	18.17	-3.5916	Down	2.7189e-52
Unigene24276_All	1425	297	38	58.7741	7.2019	-3.0287	Down	2.8773e-52
Unigene4491_All	3684	979	436	74.9389	31.963	-1.2293	Down	2.9328e-52
Unigene518_All	618	298	829	135.979	362.282	1.4137	Up	3.0572e-52
Unigene9268_All	1494	426	97	80.4088	17.5348	-2.1971	Down	3.7318e-52
Unigene25005_All	691	0	181	0	70.7426	16.1103	Up	3.8412e-52
Unigene27374_All	332	453	1079	384.773	877.736	1.1898	Up	4.5134e-52
Unigene6568_All	412	116	495	79.3972	324.481	2.031	Up	5.5655e-52
Unigene5932_All	554	46	337	23.4149	164.286	2.8107	Up	5.9131e-52
Unigene10484_All	539	171	602	89.4647	301.64	1.7534	Up	7.2534e-52
Unigene26362_All	250	10	228	11.2799	246.306	4.4486	Up	8.4392e-52
Unigene857_All	928	463	117	140.695	34.0501	-2.0468	Down	8.8379e-52
Unigene4541_All	1753	801	319	128.853	49.1462	-1.3906	Down	9.1189e-52
Unigene9824_All	968	26	281	7.5743	78.3992	3.3717	Up	1.0039e-51
Unigene22367_All	378	168	0	125.332	0	-16.9354	Down	1.5939e-51
Unigene4825_All	1462	431	101	83.1332	18.6576	-2.1557	Down	1.5994e-51
Unigene15344_All	1399	236	17	47.5706	3.2818	-3.8575	Down	1.7827e-51
Unigene4717_All	1455	468	1098	90.7042	203.808	1.168	Up	1.8358e-51
Unigene23544_All	538	205	8	107.452	4.016	-4.7418	Down	2.3692e-51
Unigene6525_All	655	259	25	111.507	10.3081	-3.4353	Down	2.5201e-51
Unigene27972_All	548	2	190	1.0292	93.6384	6.5075	Up	4.0211e-51
Unigene299_All	1864	608	201	91.9818	29.1227	-1.6592	Down	5.0829e-51
Unigene23492_All	527	200	7	107.02	3.5873	-4.8988	Down	5.1897e-51
Unigene22843_All	424	178	2	118.385	1.2739	-6.5381	Down	5.3342e-51
Unigene4909_All	621	49	340	22.251	147.866	2.7323	Up	7.1457e-51
Unigene7553_All	1301	51	345	11.0545	71.6181	2.6957	Up	7.1614e-51
Unigene15275_All	587	207	9	99.4435	4.1408	-4.5859	Down	7.5077e-51
Unigene3083_All	398	260	26	184.219	17.6429	-3.3843	Down	7.5871e-51
Unigene27894_All	483	2	189	1.1677	105.681	6.4999	Up	7.7322e-51
Unigene8425_All	1280	427	1029	94.0724	217.113	1.2066	Up	8.5865e-51
Unigene7253_All	1007	37	308	10.3614	82.6042	2.995	Up	1.074e-50
Unigene5997_All	928	454	1070	137.96	311.399	1.1745	Up	1.3069e-50
Unigene9350_All	884	138	532	44.0221	162.532	1.8844	Up	1.3109e-50
Unigene15826_All	1390	165	0	33.4745	0	-15.0308	Down	1.3387e-50
Unigene23782_All	618	165	0	75.2904	0	-16.2002	Down	1.3376e-50
Unigene6957_All	1841	372	940	56.9815	137.897	1.275	Up	1.3605e-50
Unigene3688_All	396	321	51	228.588	34.7821	-2.7163	Down	1.9377e-50
Unigene27525_All	359	7	211	5.4985	158.734	4.8514	Up	1.9936e-50
Unigene27280_All	320	0	175	0	147.696	17.1723	Up	2.0997e-50
Unigene16036_All	1765	269	30	42.9786	4.5905	-3.2269	Down	2.319e-50
Unigene4229_All	997	375	76	106.067	20.5873	-2.3651	Down	2.7923e-50
Unigene6183_All	1422	81	412	16.0631	78.2489	2.2843	Up	3.4268e-50
Unigene8125_All	663	349	64	148.442	26.0704	-2.5094	Down	3.5663e-50
Unigene7382_All	1204	121	496	28.3402	111.259	1.973	Up	3.582e-50
Unigene3635_All	663	474	127	201.609	51.7334	-1.9624	Down	3.5808e-50
Unigene10570_All	1261	64	373	14.3123	79.8867	2.4807	Up	4.0949e-50
Unigene9177_All	1691	887	383	147.919	61.1696	-1.2739	Down	4.1773e-50
Unigene10401_All	318	231	17	204.847	14.4379	-3.8266	Down	4.3649e-50
Unigene7203_All	536	464	122	244.117	61.4718	-1.9896	Down	5.069e-50
Unigene16028_All	1796	204	9	32.0308	1.3534	-4.5648	Down	5.5225e-50
Unigene25035_All	639	0	173	0	73.1183	16.1579	Up	7.9353e-50
Unigene7220_All	1333	463	122	97.9479	24.7178	-1.9865	Down	8.1872e-50
Unigene445_All	669	544	1202	229.307	485.243	1.0814	Up	8.32e-50
Unigene4745_All	2240	888	385	111.792	46.4188	-1.268	Down	8.3313e-50
Unigene9470_All	692	29	282	11.8178	110.058	3.2192	Up	8.7368e-50
Unigene500_All	588	39	309	18.7039	141.926	2.9237	Up	1.1814e-49
Unigene19570_All	263	168	1	180.135	1.0269	-7.4546	Down	1.3353e-49
Unigene473_All	1786	447	114	70.5782	17.2387	-2.0336	Down	1.3349e-49
Unigene27511_All	356	298	812	236.054	616.009	1.3838	Up	1.391e-49
Unigene23060_All	449	187	5	117.446	3.0075	-5.2873	Down	1.4517e-49
Unigene2819_All	2367	400	90	47.6547	10.2689	-2.2143	Down	1.7239e-49
Unigene14269_All	1037	173	2	47.0448	0.5209	-6.4969	Down	1.7333e-49
Unigene2459_All	1651	54	346	9.2234	56.5991	2.6174	Up	2.0578e-49
Unigene28136_All	826	4	194	1.3656	63.4311	5.5376	Up	2.1717e-49
Unigene9754_All	959	48	331	14.1145	93.2159	2.7234	Up	2.252e-49
Unigene20726_All	295	182	4	173.978	3.662	-5.5701	Down	2.3404e-49
Unigene7986_All	386	292	800	213.324	559.736	1.3917	Up	2.8143e-49
Unigene4979_All	668	401	91	169.283	36.7913	-2.202	Down	2.8468e-49
Unigene7237_All	808	430	106	150.073	35.4303	-2.0826	Down	3.2055e-49
Unigene7164_All	907	147	542	45.704	161.389	1.8201	Up	3.2921e-49
Unigene17362_All	219	160	0	206.025	0	-17.6525	Down	4.6091e-49
Unigene2292_All	2747	798	328	81.9197	32.2475	-1.345	Down	4.7005e-49
Unigene3070_All	424	221	15	146.984	9.5545	-3.9433	Down	4.813e-49
Unigene9949_All	401	20	252	14.0647	169.721	3.593	Up	4.9747e-49
Unigene23469_All	521	166	1	89.8493	0.5184	-7.4373	Down	5.4346e-49
Unigene9081_All	1725	200	639	32.6953	100.044	1.6135	Up	5.5638e-49
Unigene18169_All	235	176	3	211.198	3.4477	-5.9368	Down	6.3897e-49
Unigene24938_All	590	2	182	0.9559	83.3106	6.4455	Up	7.5593e-49
Unigene23208_All	469	159	0	95.6024	0	-16.5448	Down	9.3613e-49
Unigene10142_All	305	65	369	60.0977	326.744	2.4428	Up	1.0177e-48
Unigene2476_All	1583	167	577	29.7495	98.4409	1.7264	Up	1.0808e-48
Unigene24085_All	846	203	10	67.6659	3.1923	-4.4058	Down	1.155e-48
Unigene1941_All	1763	349	67	55.8236	10.2637	-2.4433	Down	1.1582e-48
Unigene2442_All	975	647	233	187.13	64.5405	-1.5358	Down	1.435e-48
Unigene9298_All	1931	357	71	52.1351	9.9302	-2.3924	Down	1.4894e-48
Unigene1447_All	949	33	288	9.806	81.961	3.0632	Up	1.6839e-48
Unigene9152_All	1551	234	696	42.545	121.193	1.5102	Up	1.8577e-48
Unigene22692_All	408	543	171	375.305	113.192	-1.7293	Down	2.2953e-48
Unigene5298_All	1680	524	160	87.9562	25.7212	-1.7738	Down	2.2973e-48
Unigene3775_All	702	51	334	20.487	128.496	2.6489	Up	2.3755e-48
Unigene5189_All	1288	278	770	60.8658	161.457	1.4074	Up	2.9345e-48
Unigene6029_All	750	111	466	41.7355	167.805	2.0074	Up	2.9833e-48
Unigene7697_All	887	21	252	6.6764	76.7287	3.5226	Up	3.1416e-48
Unigene5196_All	2400	218	666	25.6147	74.9452	1.5489	Up	3.9993e-48
Unigene27742_All	411	0	167	0	109.738	16.7437	Up	4.3052e-48
Unigene510_All	1050	361	74	96.9532	19.0337	-2.3487	Down	4.9308e-48
Unigene8949_All	2104	211	653	28.2801	83.8201	1.5675	Up	5.1162e-48
Unigene4601_All	1844	57	347	8.7168	50.8217	2.5436	Up	5.245e-48
Unigene10993_All	646	331	60	144.491	25.0842	-2.5261	Down	5.516e-48
Unigene164_All	1101	768	313	196.706	76.7782	-1.3573	Down	6.8452e-48
Unigene19229_All	256	156	0	171.842	0	-17.3907	Down	7.8517e-48
Unigene22205_All	367	189	7	145.225	5.1513	-4.8172	Down	8.5684e-48
Unigene22672_All	405	185	6	128.813	4.0011	-5.0087	Down	9.1256e-48
Unigene1164_All	942	21	250	6.2866	71.6754	3.5111	Up	1.0166e-47
Unigene27634_All	384	585	198	429.605	139.256	-1.6253	Down	1.0404e-47
Unigene24199_All	1072	503	150	132.318	37.79	-1.8079	Down	1.1106e-47
Unigene24293_All	1779	298	46	47.2373	6.9833	-2.7579	Down	1.2099e-47
Unigene28045_All	631	37	295	16.5355	126.262	2.9328	Up	1.3986e-47
Unigene24488_All	510	0	165	0	87.3765	16.415	Up	1.6295e-47
Unigene3442_All	1428	335	63	66.1547	11.915	-2.4731	Down	2.1503e-47
Unigene8977_All	2366	725	287	86.4107	32.7603	-1.3993	Down	2.2756e-47
Unigene14328_All	2070	229	680	31.1968	88.7196	1.5079	Up	2.9822e-47
Unigene19425_All	259	154	0	167.674	0	-17.3553	Down	3.2427e-47
Unigene25260_All	204	310	52	428.525	68.8421	-2.638	Down	3.2805e-47
Unigene23695_All	584	183	6	88.3655	2.7747	-4.9931	Down	3.5404e-47
Unigene430_All	882	289	43	92.4004	13.1668	-2.811	Down	3.6649e-47
Unigene3376_All	615	384	935	176.076	410.598	1.2215	Up	4.0705e-47
Unigene4610_All	1494	595	1256	112.308	227.049	1.0155	Up	5.1937e-47
Unigene2510_All	1241	582	1236	132.25	268.985	1.0243	Up	6.438e-47
Unigene23941_All	705	153	0	61.1993	0	-15.9012	Down	6.5877e-47
Unigene16133_All	201	159	1	223.072	1.3436	-7.3753	Down	7.464e-47
Unigene22495_All	388	159	1	115.561	0.6961	-7.3751	Down	7.4583e-47
Unigene24173_All	992	193	9	54.8643	2.4503	-4.4848	Down	8.3286e-47
Unigene5724_All	493	326	60	186.473	32.8689	-2.5042	Down	8.3689e-47
Unigene997_All	415	273	37	185.506	24.0788	-2.9456	Down	8.8117e-47
Unigene9653_All	1939	281	765	40.867	106.553	1.3826	Up	1.0783e-46
Unigene3565_All	519	301	49	163.547	25.4982	-2.6812	Down	1.1124e-46
Unigene9514_All	613	198	622	91.0855	274.038	1.5891	Up	1.1217e-46
Unigene25788_All	222	393	93	499.211	113.139	-2.1416	Down	1.161e-46
Unigene22498_All	388	152	0	110.473	0	-16.7533	Down	1.3363e-46
Unigene24124_All	896	152	0	47.8388	0	-15.5459	Down	1.3353e-46
Unigene25998_All	232	244	26	296.583	30.2668	-3.2926	Down	1.356e-46
Unigene27948_All	521	7	197	3.7888	102.12	4.7524	Up	1.3946e-46
Unigene28074_All	693	1064	524	432.965	204.211	-1.0842	Down	1.5569e-46
Unigene24227_All	1144	329	62	81.0988	14.6368	-2.4701	Down	1.7068e-46
Unigene8547_All	1177	488	1091	116.92	250.339	1.0984	Up	2.0428e-46
Unigene27163_All	307	362	78	332.517	68.6178	-2.2768	Down	2.1051e-46
Unigene27580_All	371	612	219	465.181	159.423	-1.5449	Down	2.2052e-46
Unigene12136_All	1345	195	10	40.8843	2.008	-4.3477	Down	2.2757e-46
Unigene24455_All	1054	14	222	3.7457	56.8844	3.9247	Up	2.4471e-46
Unigene3950_All	763	405	100	149.684	35.3962	-2.0803	Down	2.4554e-46
Unigene24061_All	814	184	7	63.7438	2.3225	-4.7785	Down	2.4628e-46
Unigene23950_All	710	191	9	75.8611	3.4235	-4.4698	Down	3.1286e-46
Unigene5223_All	1328	190	605	40.3459	123.038	1.6086	Up	3.2262e-46
Unigene11767_All	1553	263	34	47.7561	5.9127	-3.0138	Down	3.9262e-46
Unigene1435_All	1028	10	207	2.7432	54.3824	4.3092	Up	3.9421e-46
Unigene2246_All	4648	465	1053	28.2118	61.1847	1.1169	Up	4.9634e-46
Unigene2936_All	1911	459	130	67.7324	18.3723	-1.8823	Down	5.2476e-46
Unigene14670_All	956	150	0	44.2464	0	-15.4333	Down	5.4997e-46
Unigene918_All	441	201	623	128.529	381.531	1.5697	Up	6.1137e-46
Unigene24221_All	1125	494	150	123.828	36.0097	-1.7819	Down	6.3311e-46
Unigene6708_All	540	251	709	131.076	354.596	1.4358	Up	7.8844e-46
Unigene13188_All	1653	230	22	39.2373	3.5944	-3.4484	Down	8.5099e-46
Unigene24105_All	875	182	7	58.6554	2.1606	-4.7628	Down	9.463e-46
Unigene25086_All	1031	17	229	4.6498	59.9871	3.6894	Up	1.4425e-45
Unigene8681_All	384	38	289	27.9059	203.258	2.8647	Up	1.5773e-45
Unigene9651_All	1266	706	282	157.259	60.1584	-1.3863	Down	1.6386e-45
Unigene24485_All	2683	94	417	9.8799	41.9755	2.087	Up	1.8993e-45
Unigene9093_All	1800	259	720	40.5762	108.029	1.4127	Up	1.9905e-45
Unigene5367_All	339	242	691	201.308	550.502	1.4513	Up	2.1174e-45
Unigene24014_All	762	217	18	80.3062	6.3797	-3.654	Down	2.1493e-45
Unigene2201_All	1283	309	55	67.9166	11.5776	-2.5524	Down	2.2797e-45
Unigene22294_All	374	188	9	141.752	6.4991	-4.447	Down	2.2894e-45
Unigene9286_All	958	361	80	106.264	22.553	-2.2363	Down	2.8009e-45
Unigene9422_All	651	363	81	157.243	33.6035	-2.2263	Down	2.8032e-45
Unigene2521_All	1264	357	879	79.6463	187.812	1.2376	Up	3.0084e-45
Unigene8548_All	909	172	566	53.3592	168.164	1.6561	Up	4.2695e-45
Unigene13786_All	537	147	0	77.1947	0	-16.2362	Down	4.6108e-45
Unigene22661_All	404	147	0	102.608	0	-16.6468	Down	4.6074e-45
Unigene6869_All	1641	32	271	5.499	44.6007	3.0198	Up	4.7925e-45
Unigene721_All	2001	836	371	117.816	50.0735	-1.2344	Down	4.927e-45
Unigene4913_All	1105	31	268	7.9112	65.5018	3.0496	Up	5.5669e-45
Unigene7360_All	1298	100	427	21.7255	88.8452	2.0319	Up	5.7213e-45
Unigene2402_All	1548	316	59	57.5653	10.2935	-2.4835	Down	5.7939e-45
Unigene109_All	1471	581	205	111.38	37.6376	-1.5652	Down	6.5396e-45
Unigene1809_All	937	57	333	17.1546	95.981	2.4842	Up	6.9114e-45
Unigene22937_All	433	250	31	162.816	19.3355	-3.0739	Down	9.7104e-45
Unigene949_All	446	116	458	73.3445	277.339	1.9189	Up	9.8453e-45
Unigene8252_All	1077	634	239	166.004	59.9326	-1.4698	Down	1.1714e-44
Unigene24904_All	1266	0	155	0	33.0658	15.0131	Up	1.2675e-44
Unigene1741_All	1136	795	345	197.348	82.0203	-1.2667	Down	1.3297e-44
Unigene26690_All	269	35	277	36.691	278.105	2.9221	Up	1.4918e-44
Unigene24263_All	1332	170	5	35.9906	1.0138	-5.1498	Down	1.5636e-44
Unigene1483_All	631	71	363	31.7302	155.367	2.2917	Up	1.76e-44
Unigene27791_All	437	1	161	0.6453	99.5005	7.2686	Up	1.8002e-44
Unigene26081_All	237	0	154	0	175.49	17.421	Up	2.4688e-44
Unigene24572_All	2414	61	339	7.1259	37.9265	2.4121	Up	3.6557e-44
Unigene3078_All	537	16	220	8.4021	110.644	3.719	Up	4.4922e-44
Unigene5145_All	1459	592	215	114.422	39.7982	-1.5236	Down	5.3794e-44
Unigene5140_All	1240	419	967	95.2877	210.613	1.1442	Up	5.5785e-44
Unigene9488_All	830	543	185	184.487	60.1969	-1.6158	Down	5.6988e-44
Unigene2621_All	635	876	404	389.022	171.826	-1.1789	Down	6.8855e-44
Unigene2168_All	398	239	28	169.34	19.0001	-3.1558	Down	6.9065e-44
Unigene28204_All	1576	94	409	16.8196	70.0887	2.059	Up	7.7966e-44
Unigene16011_All	1184	143	0	34.0587	0	-15.0557	Down	7.8872e-44
Unigene20561_All	289	143	0	139.535	0	-17.0903	Down	7.8815e-44
Unigene11639_All	1336	154	2	32.5056	0.4043	-6.3291	Down	9.7831e-44
Unigene3_All	2203	1110	573	142.087	70.2459	-1.0163	Down	1.0301e-43
Unigene2592_All	1619	503	162	87.6124	27.024	-1.6969	Down	1.0717e-43
Unigene1895_All	982	270	41	77.5348	11.2759	-2.7816	Down	1.2798e-43
Unigene1391_All	1173	13	208	3.1253	47.8901	3.9377	Up	1.5063e-43
Unigene25026_All	357	0	151	0	114.233	16.8016	Up	1.8297e-43
Unigene24063_All	815	267	40	92.3843	13.2551	-2.8011	Down	1.8499e-43
Unigene1923_All	1300	24	242	5.2061	50.2751	3.2716	Up	1.9404e-43
Unigene14494_All	475	33	267	19.5914	151.809	2.954	Up	1.9677e-43
Unigene28037_All	625	9	193	4.0608	83.3985	4.3602	Up	2.3117e-43
Unigene2189_All	737	60	333	22.9577	122.027	2.4102	Up	2.3621e-43
Unigene27581_All	371	328	68	249.313	49.5012	-2.3324	Down	2.4007e-43
Unigene7779_All	230	229	25	280.771	29.3557	-3.2577	Down	2.4342e-43
Unigene9598_All	1453	604	225	117.224	41.8213	-1.487	Down	2.6092e-43
Unigene2998_All	1345	785	344	164.586	69.0744	-1.2526	Down	2.6693e-43
Unigene18429_All	240	194	13	227.947	14.6289	-3.9618	Down	2.9156e-43
Unigene9131_All	1671	707	292	119.313	47.194	-1.3381	Down	3.2718e-43
Unigene21959_All	350	147	1	118.439	0.7716	-7.2621	Down	3.4058e-43
Unigene28203_All	1554	77	370	13.9728	64.303	2.2023	Up	3.4156e-43
Unigene14783_All	303	563	200	523.975	178.266	-1.5555	Down	3.7564e-43
Unigene7419_All	1541	248	687	45.383	120.402	1.4076	Up	3.7612e-43
Unigene1529_All	1253	54	318	12.1531	68.542	2.4957	Up	4.048e-43
Unigene27302_All	323	5	176	4.3653	147.16	5.0752	Up	4.167e-43
Unigene28150_All	880	8	188	2.5636	57.6974	4.4923	Up	4.8318e-43
Unigene5696_All	641	26	246	11.4383	103.647	3.1797	Up	5.2056e-43
Unigene9663_All	1305	322	807	69.5808	167.011	1.2632	Up	6.2334e-43
Unigene16507_All	206	140	0	191.648	0	-17.5481	Down	6.5796e-43
Unigene24988_All	850	0	149	0	47.3422	15.5308	Up	6.8836e-43
Unigene6925_All	1584	622	238	110.734	40.5791	-1.4483	Down	6.9108e-43
Unigene2411_All	1303	92	400	19.9108	82.908	2.058	Up	7.3537e-43
Unigene10551_All	921	459	139	140.539	40.7602	-1.7857	Down	7.4972e-43
Unigene24272_All	1393	151	2	30.5682	0.3878	-6.3006	Down	7.8369e-43
Unigene7731_All	823	27	248	9.2514	81.3828	3.137	Up	8.2715e-43
Unigene3845_All	441	77	368	49.2376	225.367	2.1944	Up	8.8791e-43
Unigene8326_All	795	30	256	10.6414	86.9668	3.0308	Up	9.7667e-43
Unigene24814_All	3190	68	348	6.0112	29.4625	2.2932	Up	1.0547e-42
Unigene24971_All	1095	4	170	1.0301	41.9291	5.3471	Up	1.132e-42
Unigene6154_All	1111	100	415	25.3823	100.882	1.9908	Up	1.3626e-42
Unigene23942_All	706	185	11	73.8944	4.2079	-4.1343	Down	1.485e-42
Unigene14743_All	272	6	178	6.2205	176.739	4.8284	Up	1.7209e-42
Unigene3073_All	333	231	27	195.619	21.8978	-3.1592	Down	1.7506e-42
Unigene23924_All	696	163	5	66.0424	1.9402	-5.0891	Down	1.8201e-42
Unigene22619_All	400	223	24	157.213	16.2044	-3.2783	Down	1.8199e-42
Unigene2304_All	1025	474	149	130.406	39.2594	-1.7319	Down	2.0859e-42
Unigene27595_All	374	4	169	3.016	122.038	5.3386	Up	2.1536e-42
Unigene4544_All	1840	277	730	42.4528	107.148	1.3357	Up	2.3887e-42
Unigene7792_All	735	296	55	113.566	20.2095	-2.4904	Down	2.6991e-42
Unigene22456_All	385	144	1	105.474	0.7015	-7.2322	Down	2.7873e-42
Unigene21697_All	336	166	6	139.32	4.8227	-4.8524	Down	3.4297e-42
Unigene6881_All	752	87	386	32.6246	138.628	2.0872	Up	3.9644e-42
Unigene4739_All	1513	645	256	120.217	45.6964	-1.3955	Down	4.6276e-42
Unigene182_All	836	787	351	265.468	113.392	-1.2272	Down	4.6513e-42
Unigene5755_All	710	307	61	121.934	23.2034	-2.3937	Down	7.0629e-42
Unigene24735_All	1084	10	191	2.6014	47.5866	4.1932	Up	7.7704e-42
Unigene24992_All	1891	48	298	7.158	42.5604	2.5719	Up	7.832e-42
Unigene9901_All	653	15	208	6.4777	86.0262	3.7312	Up	8.3301e-42
Unigene1840_All	1089	609	234	157.701	58.0322	-1.4423	Down	9.5123e-42
Unigene18552_All	242	71	350	82.7346	390.601	2.2391	Up	9.9306e-42
Unigene7418_All	1546	828	381	151.031	66.5574	-1.1822	Down	1.0417e-41
Unigene16055_All	1023	136	0	37.4893	0	-15.1942	Down	1.1218e-41
Unigene19086_All	253	136	0	151.587	0	-17.2098	Down	1.1211e-41
Unigene9094_All	1390	116	442	23.5336	85.8792	1.8676	Up	1.1242e-41
Unigene24165_All	978	168	7	48.4412	1.933	-4.6473	Down	1.1257e-41
Unigene24299_All	2197	289	53	37.0947	6.5152	-2.5093	Down	1.1447e-41
Unigene16050_All	903	188	13	58.7103	3.8881	-3.9165	Down	1.3877e-41
Unigene9758_All	831	515	176	174.763	57.1995	-1.6113	Down	1.393e-41
Unigene27336_All	326	401	921	346.873	762.997	1.1373	Up	1.5823e-41
Unigene5070_All	485	358	854	208.154	475.551	1.1919	Up	1.6917e-41
Unigene10128_All	504	25	237	13.9879	126.999	3.1826	Up	1.7178e-41
Unigene2428_All	2057	484	158	66.3522	20.7445	-1.6774	Down	2.1018e-41
Unigene7405_All	1509	256	689	47.8404	123.314	1.366	Up	2.2003e-41
Unigene1122_All	539	279	49	145.969	24.5521	-2.5717	Down	2.2364e-41
Unigene22537_All	393	135	0	96.8692	0	-16.5638	Down	2.2712e-41
Unigene24079_All	835	135	0	45.5923	0	-15.4765	Down	2.2697e-41
Unigene5045_All	851	538	191	178.278	60.6156	-1.5564	Down	2.6398e-41
Unigene801_All	1217	90	388	20.8543	86.1037	2.0457	Up	2.7836e-41
Unigene11843_All	1983	283	51	40.2446	6.9459	-2.5346	Down	2.7855e-41
Unigene9684_All	1705	914	444	151.17	70.3298	-1.104	Down	2.9385e-41
Unigene25665_All	218	108	424	139.705	525.279	1.9107	Up	3.1028e-41
Unigene2226_All	521	225	636	121.784	329.686	1.4368	Up	3.107e-41
Unigene18005_All	232	287	53	348.85	61.6977	-2.4993	Down	3.378e-41
Unigene24071_All	826	210	21	71.6941	6.8663	-3.3842	Down	3.4897e-41
Unigene2850_All	747	48	295	18.1203	106.655	2.5573	Up	3.6853e-41
Unigene10166_All	758	236	31	87.7985	11.0452	-2.9908	Down	3.78e-41
Unigene25054_All	922	8	181	2.4468	53.0186	4.4375	Up	3.7974e-41
Unigene2327_All	2030	145	494	20.1426	65.7221	1.7061	Up	3.9987e-41
Unigene9124_All	1962	128	462	18.3974	63.5951	1.7894	Up	4.2052e-41
Unigene17399_All	220	134	0	171.762	0	-17.39	Down	4.5893e-41
Unigene22427_All	383	145	2	106.761	1.4103	-6.2422	Down	5.0643e-41
Unigene4546_All	3476	538	192	43.6462	14.9177	-1.5488	Down	5.0885e-41
Unigene8443_All	913	164	528	50.6544	156.187	1.6245	Up	5.3304e-41
Unigene9765_All	864	456	143	148.832	44.6995	-1.7354	Down	6.1211e-41
Unigene10292_All	1412	57	315	11.3837	60.2499	2.404	Up	6.2666e-41
Unigene5541_All	352	88	382	70.4992	293.09	2.0557	Up	6.5859e-41
Unigene63_All	852	36	264	11.9154	83.6845	2.8121	Up	7.3036e-41
Unigene6282_All	765	335	77	123.489	27.1838	-2.1836	Down	7.3763e-41
Unigene1830_All	1182	94	394	22.4262	90.0243	2.0051	Up	7.4876e-41
Unigene1745_All	1067	67	337	17.7074	85.2995	2.2682	Up	7.7083e-41
Unigene9618_All	2033	548	199	76.0129	26.436	-1.5237	Down	8.54e-41
Unigene23615_All	555	139	1	70.6263	0.4866	-7.1813	Down	9.2363e-41
Unigene19036_All	251	133	0	149.425	0	-17.1891	Down	9.287e-41
Unigene24442_All	775	97	399	35.2951	139.044	1.978	Up	1.2165e-40
Unigene24498_All	1072	26	236	6.8395	59.4563	3.1199	Up	1.4746e-40
Unigene9324_All	1048	166	529	44.6675	136.325	1.6098	Up	1.4991e-40
Unigene27845_All	460	892	432	546.829	253.633	-1.1083	Down	1.5335e-40
Unigene1214_All	452	60	320	37.4332	191.202	2.3527	Up	1.5485e-40
Unigene10725_All	844	466	1012	155.7	323.831	1.0565	Up	1.5768e-40
Unigene3685_All	402	305	63	213.953	42.3248	-2.3377	Down	1.806e-40
Unigene2264_All	1403	670	279	134.667	53.7066	-1.3262	Down	1.8949e-40
Unigene25096_All	1580	18	212	3.2126	36.2376	3.4957	Up	2.1149e-40
Unigene24660_All	642	356	89	156.372	37.44	-2.0623	Down	2.2468e-40
Unigene24319_All	462	0	140	0	81.8402	16.3205	Up	2.732e-40
Unigene5775_All	333	225	28	190.538	22.7088	-3.0688	Down	2.9002e-40
Unigene2501_All	4180	344	823	23.2074	53.1746	1.1962	Up	3.0412e-40
Unigene305_All	1858	489	165	74.2177	23.9839	-1.6297	Down	3.6464e-40
Unigene11214_All	574	137	1	67.3059	0.4705	-7.1604	Down	3.7597e-40
Unigene9926_All	330	232	31	198.252	25.3705	-2.9661	Down	3.9327e-40
Unigene2928_All	791	245	662	87.3442	226.028	1.3717	Up	4.8207e-40
Unigene23986_All	739	286	55	109.135	20.1001	-2.4408	Down	5.8563e-40
Unigene1837_All	954	214	609	63.2572	172.405	1.4465	Up	6.5382e-40
Unigene24267_All	1349	890	434	186.047	86.8877	-1.0984	Down	7.044e-40
Unigene21233_All	315	130	0	116.38	0	-16.8285	Down	7.8122e-40
Unigene104_All	1498	611	243	115.02	43.8102	-1.3925	Down	9.2062e-40
Unigene1624_All	754	270	48	100.98	17.193	-2.5542	Down	9.2463e-40
Unigene3427_All	1429	738	328	145.636	61.9901	-1.2323	Down	9.6366e-40
Unigene27273_All	320	0	138	0	116.469	16.8296	Up	1.0361e-39
Unigene10685_All	2189	311	767	40.0644	94.6303	1.24	Up	1.0587e-39
Unigene25305_All	206	155	504	212.182	660.76	1.6388	Up	1.1758e-39
Unigene15603_All	1318	161	7	34.4473	1.4344	-4.5859	Down	1.1975e-39
Unigene4776_All	1436	391	110	76.7833	20.688	-1.892	Down	1.4244e-39
Unigene24156_All	961	369	98	108.28	27.5412	-1.9751	Down	1.4706e-39
Unigene24119_All	890	135	1	42.7748	0.3035	-7.1389	Down	1.5293e-39
Unigene26068_All	236	407	915	486.325	1047.1	1.1064	Up	1.6289e-39
Unigene11251_All	796	140	2	49.5974	0.6786	-6.1916	Down	1.6294e-39
Unigene8322_All	467	426	130	257.239	75.1809	-1.7747	Down	1.7161e-39
Unigene6314_All	817	168	526	57.9871	173.878	1.5843	Up	2.0073e-39
Unigene24562_All	326	0	137	0	113.497	16.7923	Up	2.0098e-39
Unigene10075_All	694	21	217	8.533	84.4464	3.3069	Up	2.1512e-39
Unigene21252_All	316	167	9	149.03	7.6919	-4.2761	Down	2.3816e-39
Unigene2342_All	1226	1016	529	233.694	116.532	-1.0039	Down	2.6832e-39
Unigene24900_All	601	14	195	6.569	87.6276	3.7376	Up	2.7857e-39
Unigene22706_All	409	156	6	107.559	3.9619	-4.7628	Down	2.841e-39
Unigene3938_All	1538	153	498	28.053	87.4488	1.6403	Up	3.0451e-39
Unigene10830_All	397	17	204	12.0754	138.778	3.5226	Up	3.7858e-39
Unigene24226_All	1143	376	103	92.7654	24.3373	-1.9304	Down	4.1572e-39
Unigene23704_All	587	159	7	76.3842	3.2206	-4.5679	Down	4.5426e-39
Unigene6041_All	962	280	54	82.0781	15.16	-2.4367	Down	4.646e-39
Unigene7059_All	776	155	500	56.3267	174.016	1.6273	Up	5.8409e-39
Unigene3464_All	408	23	221	15.8969	146.289	3.202	Up	5.9655e-39
Unigene18016_All	232	151	5	183.541	5.8205	-4.9788	Down	6.17e-39
Unigene15671_All	1021	127	0	35.077	0	-15.0982	Down	6.5307e-39
Unigene24036_All	780	127	0	45.9149	0	-15.4867	Down	6.5265e-39
Unigene24233_All	1160	127	0	30.8738	0	-14.9141	Down	6.5223e-39
Unigene1460_All	468	95	386	57.243	222.752	1.9603	Up	6.9448e-39
Unigene7188_All	874	212	599	68.402	185.096	1.4362	Up	7.3859e-39
Unigene11880_All	1143	178	13	43.9155	3.0717	-3.8376	Down	8.3913e-39
Unigene23807_All	627	181	14	81.4058	6.0303	-3.7548	Down	8.683e-39
Unigene3906_All	1093	72	338	18.5762	83.5175	2.1686	Up	8.78e-39
Unigene9547_All	531	50	289	26.5534	146.989	2.4687	Up	9.014e-39
Unigene23677_All	577	214	26	104.588	12.1697	-3.1034	Down	9.6501e-39
Unigene10618_All	1796	216	605	33.915	90.9766	1.4236	Up	9.8065e-39
Unigene7490_All	1331	459	152	97.2476	30.8423	-1.6568	Down	1.2412e-38
Unigene21574_All	330	126	0	107.672	0	-16.7163	Down	1.3222e-38
Unigene2862_All	1421	181	544	35.9194	103.392	1.5253	Up	1.3541e-38
Unigene7968_All	406	335	797	232.682	530.167	1.1881	Up	1.366e-38
Unigene4472_All	467	294	62	177.531	35.8555	-2.3078	Down	1.923e-38
Unigene23327_All	488	149	5	86.1015	2.7671	-4.9596	Down	2.3802e-38
Unigene232_All	1228	104	401	23.8825	88.1915	1.8847	Up	2.4252e-38
Unigene23957_All	714	125	0	49.3692	0	-15.5913	Down	2.6856e-38
Unigene3644_All	334	283	57	238.938	46.0903	-2.3741	Down	2.7152e-38
Unigene26588_All	263	0	133	0	136.577	17.0594	Up	2.8754e-38
Unigene3756_All	552	43	270	21.9672	132.101	2.5882	Up	3.1043e-38
Unigene2978_All	1759	129	448	20.6808	68.7849	1.7338	Up	3.3445e-38
Unigene24190_All	1054	196	20	52.4397	5.1247	-3.3551	Down	3.4756e-38
Unigene10517_All	929	17	200	5.1603	58.1427	3.4941	Up	3.9421e-38
Unigene393_All	739	531	198	202.626	72.3605	-1.4855	Down	4.0201e-38
Unigene10493_All	564	19	206	9.4999	98.6436	3.3762	Up	4.0512e-38
Unigene24258_All	1301	209	25	45.3016	5.1897	-3.1258	Down	4.0995e-38
Unigene27999_All	575	6	162	2.9426	76.0901	4.6925	Up	4.1709e-38
Unigene8357_All	525	113	417	60.6965	214.515	1.8214	Up	4.5252e-38
Unigene24881_All	648	2	144	0.8704	60.0162	6.1075	Up	4.5948e-38
Unigene24977_All	1092	2	144	0.5165	35.614	6.1075	Up	4.5919e-38
Unigene27252_All	317	2	144	1.7792	122.683	6.1076	Up	4.589e-38
Unigene20941_All	304	144	4	133.577	3.5536	-5.2323	Down	4.6161e-38
Unigene2251_All	3102	312	757	28.3633	65.9075	1.2164	Up	4.6659e-38
Unigene13502_All	293	130	1	125.118	0.9218	-7.0846	Down	5.0524e-38
Unigene5146_All	1132	55	297	13.7013	70.8583	2.3706	Up	5.1989e-38
Unigene22555_All	394	124	0	88.7503	0	-16.4375	Down	5.4208e-38
Unigene23215_All	470	124	0	74.3992	0	-16.183	Down	5.4174e-38
Unigene4623_All	944	300	66	89.6177	18.8822	-2.2468	Down	5.7125e-38
Unigene19520_All	261	39	259	42.1375	268.003	2.6691	Up	5.9104e-38
Unigene9566_All	941	203	578	60.8346	165.889	1.4473	Up	5.9416e-38
Unigene23763_All	612	155	7	71.4208	3.0891	-4.5311	Down	6.4499e-38
Unigene3830_All	1907	198	569	29.2792	80.5828	1.4606	Up	7.0502e-38
Unigene4259_All	320	140	466	123.374	393.293	1.6726	Up	8.7174e-38
Unigene7872_All	338	183	16	152.679	12.7845	-3.578	Down	1.0215e-37
Unigene27360_All	330	0	131	0	107.211	16.7101	Up	1.0835e-37
Unigene28053_All	638	0	131	0	55.4538	15.759	Up	1.0828e-37
Unigene22088_All	359	123	0	96.6173	0	-16.56	Down	1.1005e-37
Unigene5977_All	521	215	596	116.371	308.951	1.4086	Up	1.3914e-37
Unigene24879_All	521	5	156	2.7063	80.8663	4.9011	Up	1.3908e-37
Unigene20288_All	281	164	10	164.582	9.6111	-4.098	Down	1.4954e-37
Unigene1068_All	577	182	16	88.9488	7.489	-3.5701	Down	1.91e-37
Unigene28177_All	1111	15	191	3.8073	46.4301	3.6082	Up	2.0097e-37
Unigene5643_All	486	15	191	8.7036	106.14	3.6082	Up	2.0085e-37
Unigene22444_All	384	133	2	97.6708	1.4066	-6.1176	Down	2.0845e-37
Unigene24457_All	525	19	203	10.2056	104.428	3.3551	Up	2.2859e-37
Unigene4819_All	1166	371	105	89.7263	24.3204	-1.8834	Down	2.3065e-37
Unigene16005_All	1319	153	7	32.7108	1.4333	-4.5124	Down	2.4373e-37
Unigene185_All	866	369	840	120.158	261.964	1.1244	Up	2.7869e-37
Unigene7486_All	2487	388	869	43.9947	94.368	1.101	Up	2.7943e-37
Unigene28042_All	629	27	225	12.1048	96.6079	2.9966	Up	3.1689e-37
Unigene2412_All	1322	341	89	72.739	18.1819	-2.0002	Down	3.2019e-37
Unigene23822_All	638	218	30	96.3563	12.6993	-2.9236	Down	3.2895e-37
Unigene6188_All	2058	213	590	29.1863	77.4261	1.4075	Up	3.5983e-37
Unigene8367_All	486	139	460	80.6534	255.624	1.6642	Up	4.7457e-37
Unigene429_All	811	80	346	27.8172	115.222	2.0504	Up	5.3037e-37
Unigene9732_All	1161	115	415	27.9325	96.5376	1.7891	Up	5.4203e-37
Unigene25093_All	2730	83	352	8.5735	34.8226	2.0221	Up	5.6825e-37
Unigene25616_All	217	165	11	214.422	13.6903	-3.9692	Down	6.317e-37
Unigene6674_All	432	128	439	83.5546	274.449	1.7157	Up	6.434e-37
Unigene9038_All	2031	729	335	101.219	44.5467	-1.1841	Down	6.4343e-37
Unigene14472_All	1392	155	8	31.4005	1.5521	-4.3385	Down	6.6472e-37
Unigene5689_All	1225	249	44	57.3202	9.7006	-2.5629	Down	7.2735e-37
Unigene11122_All	417	284	704	192.055	455.95	1.2474	Up	7.6559e-37
Unigene10607_All	951	186	542	55.154	153.922	1.4807	Up	7.6622e-37
Unigene26043_All	235	0	128	0	147.103	17.1665	Up	7.9511e-37
Unigene26255_All	245	0	128	0	141.099	17.1064	Up	7.9462e-37
Unigene27863_All	467	0	128	0	74.0242	16.1757	Up	7.9414e-37
Unigene23603_All	553	188	19	95.8688	9.2792	-3.369	Down	8.6802e-37
Unigene28078_All	699	7	161	2.824	62.2056	4.4612	Up	9.035e-37
Unigene4683_All	948	384	114	114.227	32.4771	-1.8144	Down	9.1729e-37
Unigene23802_All	626	120	0	54.0569	0	-15.7222	Down	9.1715e-37
Unigene2854_All	1201	410	129	96.2687	29.0086	-1.7306	Down	9.4159e-37
Unigene23579_All	546	392	119	202.459	58.862	-1.7822	Down	1.2935e-36
Unigene297_All	1749	347	94	55.9479	14.5151	-1.9465	Down	1.5074e-36
Unigene4507_All	4020	762	360	53.4531	24.1856	-1.1441	Down	1.5452e-36
Unigene24640_All	752	0	127	0	45.6107	15.4771	Up	1.5443e-36
Unigene28054_All	644	0	127	0	53.2597	15.7008	Up	1.5434e-36
Unigene25987_All	232	1	133	1.2155	154.826	6.993	Up	1.8234e-36
Unigene20204_All	279	119	0	120.278	0	-16.876	Down	1.8635e-36
Unigene20653_All	293	381	852	366.692	785.331	1.0987	Up	1.8896e-36
Unigene1856_All	1200	147	471	34.5446	106.004	1.6176	Up	1.9309e-36
Unigene23780_All	618	236	39	107.688	17.0434	-2.6596	Down	1.9793e-36
Unigene3866_All	487	46	269	26.6363	149.178	2.4856	Up	2.0325e-36
Unigene4941_All	539	408	129	213.46	64.6371	-1.7235	Down	2.2633e-36
Unigene9326_All	680	139	456	57.6435	181.108	1.6516	Up	2.3819e-36
Unigene24150_All	957	134	3	39.4855	0.8466	-5.5435	Down	2.3809e-36
Unigene11182_All	712	166	12	65.7465	4.5518	-3.8524	Down	2.4769e-36
Unigene5077_All	1514	266	53	49.545	9.4543	-2.3897	Down	2.5747e-36
Unigene28087_All	715	12	177	4.7328	66.8572	3.8203	Up	2.5925e-36
Unigene24379_All	320	8	163	7.0499	137.568	4.2864	Up	2.6752e-36
Unigene2261_All	1269	243	634	53.9994	134.93	1.3212	Up	2.7289e-36
Unigene9237_All	2058	415	902	56.8653	118.37	1.0577	Up	2.7817e-36
Unigene2665_All	630	294	67	131.599	28.722	-2.1959	Down	3.349e-36
Unigene23490_All	526	118	0	63.2617	0	-15.949	Down	3.775e-36
Unigene8064_All	734	467	978	179.418	359.852	1.0041	Up	3.9799e-36
Unigene8593_All	494	18	195	10.2752	106.608	3.3751	Up	4.1721e-36
Unigene14047_All	975	165	12	47.7226	3.324	-3.8437	Down	4.6975e-36
Unigene118_All	1106	113	406	28.8116	99.1406	1.7828	Up	4.9038e-36
Unigene5847_All	321	271	56	238.072	47.1155	-2.3371	Down	4.9628e-36
Unigene15987_All	1447	144	463	28.0633	86.4158	1.6226	Up	5.4261e-36
Unigene25548_All	214	0	125	0	157.753	17.2673	Up	5.8272e-36
Unigene7989_All	227	256	49	318.023	58.2976	-2.4476	Down	5.8345e-36
Unigene23938_All	702	213	30	85.5632	11.5416	-2.8901	Down	5.9641e-36
Unigene9786_All	845	260	51	86.7683	16.3002	-2.4123	Down	6.6556e-36
Unigene17305_All	219	415	899	534.378	1108.65	1.0529	Up	6.6698e-36
Unigene15380_All	1088	123	1	31.8802	0.2482	-7.005	Down	6.7524e-36
Unigene2915_All	474	20	200	11.8986	113.955	3.2596	Up	6.8607e-36
Unigene24987_All	594	3	141	1.4242	64.1082	5.4923	Up	7.4231e-36
Unigene24021_All	767	117	0	43.0165	0	-15.3926	Down	7.6434e-36
Unigene7075_All	972	67	313	19.4381	86.9679	2.1616	Up	7.8857e-36
Unigene12773_All	603	68	315	31.8006	141.083	2.1494	Up	8.3696e-36
Unigene9203_All	908	276	59	85.7171	17.5488	-2.2882	Down	9.0193e-36
Unigene3391_All	522	23	208	12.4252	107.615	3.1145	Up	9.1521e-36
Unigene24999_All	763	0	124	0	43.8912	15.4216	Up	1.1314e-35
Unigene23851_All	654	189	21	81.4945	8.6721	-3.2322	Down	1.2595e-35
Unigene24381_All	351	1	130	0.8034	100.027	6.9601	Up	1.3056e-35
Unigene5093_All	619	322	83	146.693	36.2133	-2.0182	Down	1.3432e-35
Unigene15389_All	1281	175	16	38.5242	3.3733	-3.5135	Down	1.496e-35
Unigene24257_All	1295	172	15	37.4544	3.1283	-3.5817	Down	1.6208e-35
Unigene6474_All	856	223	35	73.4642	11.0427	-2.7339	Down	1.6983e-35
Unigene2061_All	709	890	458	353.988	174.462	-1.0208	Down	1.7927e-35
Unigene9136_All	1373	802	394	164.721	77.5008	-1.0877	Down	1.8151e-35
Unigene20528_All	288	196	24	191.915	22.5061	-3.0921	Down	2.0414e-35
Unigene28130_All	813	0	123	0	40.8597	15.3184	Up	2.2006e-35
Unigene3060_All	886	304	725	96.7574	220.996	1.1916	Up	2.4246e-35
Unigene26160_All	240	270	57	317.247	64.1423	-2.3063	Down	2.4392e-35
Unigene23684_All	581	146	7	70.8633	3.2539	-4.4448	Down	2.5157e-35
Unigene20037_All	275	126	2	129.206	1.9642	-6.0396	Down	2.6458e-35
Unigene9593_All	995	227	601	64.335	163.129	1.3423	Up	2.8362e-35
Unigene23383_All	503	115	0	64.4725	0	-15.9764	Down	3.1472e-35
Unigene8487_All	755	80	337	29.8805	120.549	2.0123	Up	3.2556e-35
Unigene11262_All	731	142	6	54.7792	2.2167	-4.6271	Down	3.2971e-35
Unigene25758_All	221	182	19	232.233	23.2189	-3.3222	Down	3.3992e-35
Unigene28194_All	1353	48	268	10.0043	53.4956	2.4188	Up	3.5283e-35
Unigene2903_All	1299	652	290	141.541	60.2934	-1.2312	Down	3.6525e-35
Unigene11565_All	1112	176	17	44.6326	4.1288	-3.4343	Down	4.6112e-35
Unigene10621_All	1084	95	366	24.7138	91.1869	1.8835	Up	4.8924e-35
Unigene2422_All	1203	368	110	86.2634	24.6949	-1.8045	Down	5.2318e-35
Unigene9431_All	791	380	117	135.473	39.9475	-1.7618	Down	5.7361e-35
Unigene24268_All	1350	181	19	37.8085	3.801	-3.3143	Down	6.2622e-35
Unigene10876_All	622	883	456	400.327	197.995	-1.0157	Down	6.4067e-35
Unigene27977_All	553	4	142	2.0398	69.3496	5.0874	Up	6.8398e-35
Unigene10591_All	520	376	115	203.905	59.7276	-1.7714	Down	7.2643e-35
Unigene27869_All	469	0	121	0	69.6776	16.0884	Up	8.3073e-35
Unigene7920_All	307	255	51	234.232	44.8655	-2.3843	Down	9.4377e-35
Unigene27622_All	380	3	137	2.2263	97.3683	5.4507	Up	9.7601e-35
Unigene15278_All	1995	140	6	19.7893	0.8122	-4.6067	Down	1.2554e-34
Unigene19402_All	259	140	6	152.431	6.2565	-4.6067	Down	1.2547e-34
Unigene1514_All	588	91	356	43.6424	163.513	1.9056	Up	1.262e-34
Unigene15301_All	1146	113	0	27.806	0	-14.7631	Down	1.2969e-34
Unigene15758_All	897	113	0	35.5247	0	-15.1165	Down	1.2961e-34
Unigene22340_All	377	113	0	84.5243	0	-16.3671	Down	1.2954e-34
Unigene22827_All	422	113	0	75.511	0	-16.2044	Down	1.2946e-34
Unigene28148_All	865	27	214	8.8022	66.8157	2.9243	Up	1.3568e-34
Unigene10573_All	824	453	162	155.03	53.0968	-1.5458	Down	1.4224e-34
Unigene692_All	845	113	398	37.7108	127.206	1.7541	Up	1.4228e-34
Unigene9028_All	2701	565	234	58.9886	23.3976	-1.3341	Down	1.5129e-34
Unigene27939_All	511	62	296	34.2149	156.441	2.1929	Up	1.5883e-34
Unigene14668_All	951	200	27	59.3053	7.6677	-2.9513	Down	1.6173e-34
Unigene4730_All	1404	191	536	38.3628	103.105	1.4263	Up	1.6428e-34
Unigene5697_All	639	239	44	105.473	18.5966	-2.5038	Down	1.6823e-34
Unigene1157_All	304	306	722	283.852	641.423	1.1761	Up	1.6985e-34
Unigene6788_All	2233	659	298	83.2226	36.042	-1.2073	Down	1.776e-34
Unigene24348_All	291	3	136	2.9072	126.22	5.4402	Up	1.849e-34
Unigene23406_All	506	123	2	68.5487	1.0675	-6.0048	Down	2.1023e-34
Unigene26035_All	235	2	131	2.4	150.551	5.9711	Up	2.1451e-34
Unigene22307_All	375	139	6	104.527	4.3212	-4.5963	Down	2.43e-34
Unigene23864_All	659	139	6	59.4804	2.4589	-4.5963	Down	2.4287e-34
Unigene2732_All	1067	249	49	65.8081	12.4026	-2.4076	Down	2.4336e-34
Unigene15890_All	828	176	18	59.9414	5.8711	-3.3519	Down	2.5128e-34
Unigene8218_All	1895	297	73	44.1969	10.4039	-2.0868	Down	2.5399e-34
Unigene14795_All	977	184	21	53.1089	5.805	-3.1936	Down	2.556e-34
Unigene17731_All	226	112	0	139.751	0	-17.0925	Down	2.6119e-34
Unigene24131_All	908	127	3	39.4423	0.8923	-5.4661	Down	2.865e-34
Unigene4731_All	1252	75	322	16.8928	69.4596	2.0398	Up	2.8839e-34
Unigene7892_All	847	35	233	11.6528	74.2939	2.6726	Up	2.8996e-34
Unigene22072_All	358	131	4	103.189	3.0176	-5.0957	Down	3.1364e-34
Unigene24869_All	1803	84	340	13.138	50.9289	1.9547	Up	3.1966e-34
Unigene15033_All	1179	186	22	44.4881	5.0395	-3.1421	Down	3.676e-34
Unigene17093_All	215	122	2	160.017	2.5123	-5.9931	Down	4.1914e-34
Unigene23388_All	503	122	2	68.3969	1.0738	-5.9931	Down	4.1891e-34
Unigene24326_All	292	4	139	3.863	128.562	5.0566	Up	4.6046e-34
Unigene4860_All	1511	88	347	16.4234	62.022	1.917	Up	4.8884e-34
Unigene9908_All	3227	356	106	31.1097	8.8713	-1.8101	Down	4.9033e-34
Unigene2379_All	2319	438	155	53.262	18.0514	-1.561	Down	6.3065e-34
Unigene24941_All	621	297	74	134.868	32.1826	-2.0672	Down	6.4863e-34
Unigene15774_All	637	141	7	62.42	2.9678	-4.3945	Down	6.8289e-34
Unigene6109_All	618	214	34	97.6494	14.8584	-2.7163	Down	7.3539e-34
Unigene1810_All	761	155	470	57.437	166.799	1.5381	Up	7.3598e-34
Unigene28077_All	695	2	129	0.8115	50.1286	5.9489	Up	7.8623e-34
Unigene5467_All	433	275	63	179.097	39.2946	-2.1883	Down	9.0753e-34
Unigene1017_All	582	272	663	131.792	307.66	1.2231	Up	1.0212e-33
Unigene17180_All	216	110	0	143.609	0	-17.1318	Down	1.0779e-33
Unigene23106_All	456	133	5	82.2491	2.9613	-4.7957	Down	1.1257e-33
Unigene25979_All	231	331	93	404.074	108.731	-1.8939	Down	1.1444e-33
Unigene24557_All	574	0	117	0	55.0497	15.7484	Up	1.1807e-33
Unigene2274_All	2824	643	291	64.2082	27.8297	-1.2061	Down	1.3078e-33
Unigene4089_All	1440	232	598	45.4328	112.155	1.3037	Up	1.3493e-33
Unigene4622_All	916	148	456	45.5628	134.447	1.5611	Up	1.4065e-33
Unigene16058_All	1290	270	61	59.0226	12.7709	-2.2084	Down	1.5336e-33
Unigene23654_All	566	196	27	97.6526	12.8833	-2.9222	Down	1.6579e-33
Unigene22300_All	374	120	2	90.4803	1.4442	-5.9693	Down	1.6715e-33
Unigene28034_All	620	28	212	12.7353	92.3475	2.8582	Up	1.6842e-33
Unigene796_All	1120	219	576	55.1405	138.895	1.3328	Up	1.7511e-33
Unigene3875_All	743	41	244	15.5611	88.6915	2.5109	Up	1.7652e-33
Unigene8289_All	928	63	293	19.1442	85.2708	2.1551	Up	1.8225e-33
Unigene6744_All	2219	497	194	63.1602	23.6116	-1.4195	Down	1.948e-33
Unigene27944_All	517	117	399	63.8175	208.431	1.7075	Up	2.0764e-33
Unigene15498_All	1203	146	9	34.2241	2.0205	-4.0822	Down	2.1179e-33
Unigene1854_All	819	308	717	106.05	236.437	1.1567	Up	2.1724e-33
Unigene25106_All	605	0	116	0	51.7825	15.6602	Up	2.2896e-33
Unigene26254_All	245	158	13	181.859	14.3304	-3.6657	Down	2.6947e-33
Unigene1774_All	1150	103	372	25.2571	87.3627	1.7903	Up	2.8398e-33
Unigene3003_All	571	28	211	13.8282	99.7992	2.8514	Up	2.8986e-33
Unigene3917_All	899	148	454	46.4244	136.388	1.5548	Up	3.0485e-33
Unigene9578_All	1231	205	551	46.9613	120.885	1.3641	Up	3.409e-33
Unigene12481_All	665	169	17	71.6654	6.9041	-3.3758	Down	3.4168e-33
Unigene18561_All	242	114	1	132.841	1.116	-6.8952	Down	3.6292e-33
Unigene19856_All	270	114	1	119.065	1.0003	-6.8952	Down	3.6272e-33
Unigene3690_All	946	211	34	62.8978	9.7066	-2.696	Down	3.9634e-33
Unigene22736_All	412	131	5	89.6641	3.2776	-4.7738	Down	4.298e-33
Unigene24781_All	726	0	115	0	42.7801	15.3847	Up	4.4503e-33
Unigene26876_All	280	199	29	200.419	27.9718	-2.841	Down	4.7481e-33
Unigene27943_All	515	1	121	0.5476	63.454	6.8564	Up	4.7916e-33
Unigene9605_All	1056	213	563	56.8801	143.988	1.3399	Up	5.22e-33
Unigene14793_All	1541	239	47	43.7361	8.2371	-2.4086	Down	5.2473e-33
Unigene9462_All	1415	283	69	56.3994	13.1696	-2.0985	Down	5.7144e-33
Unigene9002_All	1948	832	430	120.442	59.6156	-1.0146	Down	6.7974e-33
Unigene19482_All	261	113	1	122.091	1.0348	-6.8825	Down	7.2987e-33
Unigene20418_All	285	113	1	111.809	0.9476	-6.8825	Down	7.2947e-33
Unigene26803_All	276	341	101	348.409	98.831	-1.8177	Down	8.0788e-33
Unigene16496_All	206	132	423	180.697	554.567	1.6178	Up	8.1259e-33
Unigene23283_All	480	205	32	120.436	18.0049	-2.7418	Down	8.6665e-33
Unigene6224_All	1205	197	535	46.1024	119.908	1.379	Up	8.8722e-33
Unigene23423_All	511	150	11	82.778	5.8137	-3.8317	Down	9.4255e-33
Unigene24099_All	874	207	33	66.7887	10.1973	-2.7114	Down	1.0323e-32
Unigene11097_All	812	246	51	85.4326	16.9627	-2.3324	Down	1.0638e-32
Unigene22791_All	417	246	51	166.358	33.0305	-2.3324	Down	1.0633e-32
Unigene9022_All	2071	181	507	24.6458	66.1163	1.4237	Up	1.3417e-32
Unigene361_All	1714	58	278	9.5425	43.8041	2.1986	Up	1.4186e-32
Unigene2277_All	3881	732	359	53.1878	24.9823	-1.0902	Down	1.4573e-32
Unigene11127_All	952	222	40	65.7598	11.3476	-2.5348	Down	1.5167e-32
Unigene24305_All	750	0	113	0	40.691	15.3124	Up	1.6825e-32
Unigene15953_All	963	177	21	51.8312	5.8894	-3.1376	Down	1.7028e-32
Unigene4814_All	783	245	51	88.2366	17.5909	-2.3265	Down	1.7964e-32
Unigene15567_All	731	106	0	40.8915	0	-15.3195	Down	1.8188e-32
Unigene18571_All	243	106	0	123.011	0	-16.9084	Down	1.8178e-32
Unigene20152_All	278	136	7	137.955	6.8004	-4.3424	Down	1.8405e-32
Unigene2714_All	680	301	699	124.825	277.619	1.1532	Up	2.0342e-32
Unigene26924_All	284	221	572	219.441	543.949	1.3096	Up	2.1554e-32
Unigene6870_All	1115	486	191	122.915	46.2636	-1.4097	Down	2.2088e-32
Unigene7526_All	1254	124	406	27.8849	87.4398	1.6488	Up	2.239e-32
Unigene23998_All	751	132	6	49.5654	2.1577	-4.5218	Down	2.5495e-32
Unigene13838_All	1384	116	2	23.6356	0.3903	-5.9202	Down	2.6469e-32
Unigene2303_All	1801	141	436	22.0775	65.3813	1.5663	Up	2.7123e-32
Unigene24050_All	800	160	15	56.3994	5.0639	-3.4774	Down	2.8392e-32
Unigene20842_All	300	111	1	104.339	0.9002	-6.8568	Down	2.9488e-32
Unigene16049_All	934	186	25	56.1578	7.2289	-2.9576	Down	3.2284e-32
Unigene25811_All	223	212	556	268.087	673.365	1.3287	Up	3.3655e-32
Unigene23434_All	513	135	7	74.2097	3.6852	-4.3318	Down	3.5576e-32
Unigene14297_All	646	105	0	45.8354	0	-15.4842	Down	3.688e-32
Unigene18722_All	246	105	0	120.365	0	-16.8771	Down	3.686e-32
Unigene18733_All	246	105	0	120.365	0	-16.8771	Down	3.684e-32
Unigene18956_All	250	105	0	118.439	0	-16.8538	Down	3.682e-32
Unigene3545_All	656	9	151	3.8689	62.1661	4.0061	Up	3.7138e-32
Unigene23047_All	447	218	39	137.529	23.5634	-2.5451	Down	4.0625e-32
Unigene2638_All	821	72	305	24.7305	100.332	2.0204	Up	4.164e-32
Unigene27443_All	343	624	285	513.021	224.405	-1.1929	Down	4.3099e-32
Unigene1000_All	785	385	129	138.304	44.3814	-1.6398	Down	4.482e-32
Unigene22253_All	371	25	198	19.0025	144.136	2.9232	Up	4.7849e-32
Unigene15917_All	937	115	2	34.6101	0.5765	-5.9077	Down	5.272e-32
Unigene8417_All	679	232	587	96.3524	233.48	1.2769	Up	5.6258e-32
Unigene23908_All	685	185	25	76.1598	9.8567	-2.9499	Down	5.7758e-32
Unigene8707_All	1035	184	508	50.1328	132.557	1.4028	Up	5.8178e-32
Unigene14742_All	909	110	1	34.125	0.2971	-6.8437	Down	5.9143e-32
Unigene27884_All	477	1	117	0.5912	66.2443	6.808	Up	6.6046e-32
Unigene5232_All	1263	557	240	124.364	51.3202	-1.277	Down	6.821e-32
Unigene16051_All	958	123	4	36.2063	1.1277	-5.0048	Down	7.0447e-32
Unigene624_All	1750	621	284	100.069	43.8289	-1.191	Down	7.2861e-32
Unigene28083_All	709	5	135	1.9887	51.4243	4.6926	Up	7.9168e-32
Unigene4091_All	1788	501	203	79.0159	30.6626	-1.3657	Down	8.0106e-32
Unigene9089_All	1073	337	102	88.5675	25.6733	-1.7865	Down	1.0766e-31
Unigene7044_All	922	95	348	29.0561	101.936	1.8108	Up	1.1798e-31
Unigene1115_All	401	273	67	191.983	45.1244	-2.089	Down	1.1889e-31
Unigene23351_All	495	126	5	71.781	2.728	-4.7177	Down	1.2235e-31
Unigene24452_All	481	1	116	0.5863	65.1319	6.7956	Up	1.2734e-31
Unigene22058_All	357	133	7	105.058	5.2955	-4.3103	Down	1.3231e-31
Unigene6153_All	1091	349	766	90.208	189.62	1.0718	Up	1.3519e-31
Unigene11912_All	1552	122	4	22.1673	0.6961	-4.993	Down	1.3851e-31
Unigene6907_All	1376	152	451	31.1508	88.5195	1.5067	Up	1.4034e-31
Unigene24429_All	366	2	121	1.541	89.2863	5.8565	Up	1.4077e-31
Unigene3983_All	1032	206	542	56.2901	141.84	1.3333	Up	1.4199e-31
Unigene14789_All	1011	103	0	28.7297	0	-14.8103	Down	1.511e-31
Unigene15481_All	769	103	0	37.7707	0	-15.205	Down	1.5102e-31
Unigene25658_All	218	8	145	10.3485	179.636	4.1176	Up	1.7069e-31
Unigene18775_All	247	146	440	166.686	481.101	1.5292	Up	1.723e-31
Unigene14547_All	1806	204	34	31.8535	5.0844	-2.6473	Down	1.9766e-31
Unigene20378_All	284	113	2	112.203	1.9019	-5.8825	Down	2.0934e-31
Unigene3770_All	2162	115	384	14.9998	47.9685	1.6771	Up	2.1325e-31
Unigene2733_All	479	151	448	88.8967	252.594	1.5066	Up	2.2634e-31
Unigene24207_All	1087	240	51	62.2624	12.6713	-2.2968	Down	2.4134e-31
Unigene1917_All	608	292	78	135.433	34.6475	-1.9668	Down	2.6779e-31
Unigene25351_All	207	60	276	81.7382	360.097	2.1393	Up	2.778e-31
Unigene9_All	3195	397	835	35.04	70.5824	1.0103	Up	2.8037e-31
Unigene6798_All	1632	289	672	49.937	111.206	1.1551	Up	2.8111e-31
Unigene5009_All	754	301	83	112.574	29.7295	-1.9209	Down	2.8893e-31
Unigene7359_All	1268	321	721	71.3888	153.567	1.1051	Up	2.9251e-31
Unigene16174_All	201	102	0	143.103	0	-17.1267	Down	3.0597e-31
Unigene22634_All	402	102	0	71.5515	0	-16.1267	Down	3.0581e-31
Unigene23881_All	667	102	0	43.124	0	-15.3962	Down	3.0565e-31
Unigene4285_All	1414	299	82	59.6302	15.6619	-1.9288	Down	3.1335e-31
Unigene2780_All	818	63	282	21.7186	93.1058	2.0999	Up	3.1949e-31
Unigene24006_All	759	269	66	99.9436	23.4846	-2.0894	Down	3.2955e-31
Unigene7385_All	1397	141	429	28.4621	82.9357	1.543	Up	4.0592e-31
Unigene21023_All	307	141	10	129.517	8.7972	-3.8799	Down	4.1095e-31
Unigene7902_All	558	184	26	92.9882	12.584	-2.8855	Down	4.2302e-31
Unigene1079_All	567	22	186	10.9417	88.5953	3.0174	Up	4.2589e-31
Unigene15361_All	1448	131	7	25.5122	1.3056	-4.2884	Down	4.9018e-31
Unigene27787_All	436	2	119	1.2936	73.7125	5.8324	Up	5.134e-31
Unigene2414_All	1197	767	393	180.695	88.6705	-1.027	Down	5.4232e-31
Unigene8271_All	576	87	329	42.5933	154.26	1.8567	Up	5.5247e-31
Unigene5737_All	799	392	137	138.351	46.3078	-1.579	Down	5.9543e-31
Unigene22524_All	392	134	8	96.3969	5.5117	-4.1284	Down	6.1236e-31
Unigene9116_All	1390	506	210	102.655	40.8024	-1.3311	Down	6.3326e-31
Unigene406_All	721	152	447	59.4501	167.438	1.4939	Up	6.3371e-31
Unigene25108_All	1731	78	311	12.707	48.5226	1.933	Up	6.4062e-31
Unigene5667_All	396	244	54	173.756	36.8281	-2.2382	Down	6.973e-31
Unigene10421_All	640	139	424	61.2462	178.923	1.5466	Up	7.1805e-31
Unigene27985_All	558	1	113	0.5054	54.6922	6.7578	Up	9.0783e-31
Unigene25010_All	1711	84	322	13.8444	50.8261	1.8763	Up	9.1769e-31
Unigene23203_All	469	106	1	63.7349	0.5758	-6.7904	Down	9.6271e-31
Unigene6497_All	325	192	30	166.595	24.9298	-2.7404	Down	9.7397e-31
Unigene8653_All	611	80	314	36.9227	138.793	1.9104	Up	9.8089e-31
Unigene7312_All	803	643	305	225.808	102.581	-1.1383	Down	1.0073e-30
Unigene14554_All	884	115	3	36.6851	0.9165	-5.3229	Down	1.0361e-30
Unigene9519_All	1107	298	83	75.9125	20.2494	-1.9065	Down	1.1713e-30
Unigene4879_All	779	432	163	156.383	56.5107	-1.4685	Down	1.1779e-30
Unigene23063_All	450	100	0	62.666	0	-15.9354	Down	1.2555e-30
Unigene5059_All	932	162	462	49.0166	133.877	1.4496	Up	1.4245e-30
Unigene9695_All	1386	362	777	73.6529	151.404	1.0396	Up	1.5895e-30
Unigene23779_All	617	110	2	50.275	0.8754	-5.8438	Down	1.6511e-30
Unigene24743_All	877	0	106	0	32.6428	14.9945	Up	1.7463e-30
Unigene4565_All	2010	618	289	86.7035	38.8314	-1.1589	Down	2.1417e-30
Unigene4554_All	2731	305	690	31.4936	68.2352	1.1155	Up	2.1543e-30
Unigene6726_All	2457	269	634	30.8739	69.6891	1.1745	Up	2.4861e-30
Unigene24312_All	1161	14	160	3.4005	37.2193	3.4522	Up	2.5738e-30
Unigene7495_All	916	509	215	156.699	63.3904	-1.3057	Down	3.2656e-30
Unigene28005_All	578	1	111	0.4879	51.8652	6.732	Up	3.3776e-30
Unigene22141_All	362	155	16	120.745	11.9369	-3.3385	Down	3.383e-30
Unigene19526_All	262	128	7	137.769	7.2157	-4.255	Down	3.5147e-30
Unigene7336_All	416	185	28	125.407	18.178	-2.7864	Down	3.6694e-30
Unigene24394_All	580	22	182	10.6964	84.747	2.986	Up	3.92e-30
Unigene7047_All	828	247	598	84.1223	195.053	1.2133	Up	4.0222e-30
Unigene8292_All	1083	262	65	68.2209	16.2094	-2.0734	Down	4.0227e-30
Unigene9044_All	2204	737	376	94.2975	46.0741	-1.0333	Down	4.215e-30
Unigene2398_All	1575	339	108	60.6965	18.5193	-1.7126	Down	4.2882e-30
Unigene3016_All	1381	408	150	83.3126	29.3345	-1.5059	Down	4.5145e-30
Unigene1678_All	1025	161	457	44.2942	120.413	1.4428	Up	4.8102e-30
Unigene5865_All	677	32	207	13.3292	82.5776	2.6312	Up	5.2106e-30
Unigene8997_All	2187	149	436	19.2124	53.8417	1.4867	Up	5.6719e-30
Unigene7073_All	1507	278	74	52.0207	13.2617	-1.9718	Down	6.1996e-30
Unigene27952_All	528	5	128	2.6704	65.4722	4.6158	Up	6.4151e-30
Unigene10274_All	775	184	28	66.9515	9.7575	-2.7785	Down	6.4791e-30
Unigene20698_All	294	108	2	103.591	1.8372	-5.8172	Down	6.5709e-30
Unigene26472_All	256	0	104	0	109.717	16.7434	Up	6.6053e-30
Unigene9442_All	522	189	503	102.102	260.243	1.3498	Up	6.6384e-30
Unigene22846_All	424	112	3	74.4898	1.9109	-5.2847	Down	8.0279e-30
Unigene585_All	758	499	210	185.642	74.8223	-1.311	Down	8.0998e-30
Unigene10788_All	851	341	740	112.998	234.846	1.0554	Up	8.1176e-30
Unigene9436_All	1595	322	99	56.9298	16.7631	-1.7639	Down	8.4148e-30
Unigene19283_All	257	93	334	102.046	350.99	1.7822	Up	8.988e-30
Unigene14400_All	1205	133	9	31.125	2.0171	-3.9477	Down	9.376e-30
Unigene5996_All	611	188	500	86.7683	221.009	1.3489	Up	1.0651e-29
Unigene10532_All	522	19	172	10.2643	88.9895	3.116	Up	1.0667e-29
Unigene4360_All	536	239	582	125.741	293.251	1.2217	Up	1.1942e-29
Unigene2068_All	457	201	36	124.029	21.2749	-2.5435	Down	1.1975e-29
Unigene8516_All	608	280	646	129.867	286.952	1.1438	Up	1.2078e-29
Unigene7217_All	1829	246	593	37.9285	87.5632	1.207	Up	1.2133e-29
Unigene7491_All	1309	692	346	149.077	71.3867	-1.0623	Down	1.3581e-29
Unigene18643_All	244	226	48	261.194	53.1291	-2.2975	Down	1.4318e-29
Unigene1455_All	2218	363	124	46.1519	15.0987	-1.612	Down	1.4327e-29
Unigene4998_All	733	289	81	111.183	29.8443	-1.8974	Down	1.4339e-29
Unigene22735_All	412	129	8	88.2952	5.2441	-4.0736	Down	1.5753e-29
Unigene24140_All	926	104	353	31.6714	102.954	1.7008	Up	1.7327e-29
Unigene2943_All	1603	206	528	36.2392	88.9572	1.2956	Up	1.7506e-29
Unigene10992_All	621	283	78	128.511	33.9222	-1.9216	Down	1.864e-29
Unigene10695_All	932	95	336	28.7443	97.3653	1.7601	Up	1.8992e-29
Unigene5546_All	322	189	31	165.52	26.0008	-2.6704	Down	1.9078e-29
Unigene21816_All	342	96	0	79.157	0	-16.2724	Down	2.1236e-29
Unigene10615_All	1006	337	109	94.4662	29.2624	-1.6908	Down	2.1281e-29
Unigene3936_All	876	179	483	57.6227	148.91	1.3697	Up	2.228e-29
Unigene27098_All	300	4	122	3.76	109.83	4.8684	Up	2.2273e-29
Unigene3951_All	1865	67	281	10.1307	40.6919	2.006	Up	2.2538e-29
Unigene6461_All	1316	202	37	43.2852	7.5932	-2.5111	Down	2.2731e-29
Unigene9939_All	252	16	162	17.9046	173.618	3.2775	Up	2.4737e-29
Unigene24792_All	563	0	102	0	48.9297	15.5784	Up	2.4827e-29
Unigene26143_All	240	0	102	0	114.781	16.8085	Up	2.4815e-29
Unigene27590_All	372	0	102	0	74.0522	16.1763	Up	2.4803e-29
Unigene9418_All	701	88	322	35.4005	124.056	1.8092	Up	2.5749e-29
Unigene21906_All	347	106	2	86.1432	1.5566	-5.7903	Down	2.5905e-29
Unigene19967_All	273	146	14	150.811	13.8499	-3.4448	Down	2.8679e-29
Unigene706_All	665	51	247	21.6268	100.313	2.2136	Up	2.8849e-29
Unigene27551_All	364	9	140	6.9725	103.874	3.897	Up	2.8881e-29
Unigene11000_All	407	31	201	21.4789	133.377	2.6345	Up	3.3477e-29
Unigene24028_All	774	131	9	47.7282	3.1404	-3.9258	Down	3.3776e-29
Unigene2848_All	721	290	658	113.425	246.474	1.1197	Up	3.3873e-29
Unigene27760_All	420	6	129	4.0285	82.9509	4.3639	Up	3.7042e-29
Unigene4854_All	1323	380	136	80.9968	27.7626	-1.5447	Down	4.1698e-29
Unigene22172_All	364	95	0	73.5981	0	-16.1674	Down	4.2962e-29
Unigene2048_All	662	15	158	6.3897	64.4585	3.3346	Up	4.5994e-29
Unigene27672_All	394	20	172	14.3146	117.9	3.042	Up	4.9702e-29
Unigene11271_All	911	185	30	57.2661	8.8937	-2.6868	Down	4.9915e-29
Unigene22094_All	359	161	20	126.467	15.0458	-3.0713	Down	5.0355e-29
Unigene6930_All	1303	274	632	59.2994	130.995	1.1434	Up	5.245e-29
Unigene24421_All	256	67	279	73.8039	294.337	1.9957	Up	5.5852e-29
Unigene5221_All	1751	237	574	38.1686	88.5333	1.2138	Up	5.7397e-29
Unigene6270_All	719	89	322	34.9064	120.951	1.7929	Up	5.8028e-29
Unigene1169_All	603	371	131	173.501	58.6725	-1.5642	Down	6.0083e-29
Unigene16232_All	202	109	3	152.167	4.011	-5.2455	Down	6.1527e-29
Unigene27784_All	434	633	307	411.3	191.042	-1.1063	Down	6.1745e-29
Unigene23890_All	672	139	12	58.3297	4.8227	-3.5963	Down	6.4809e-29
Unigene4673_All	1038	451	182	122.525	47.3538	-1.3715	Down	6.4842e-29
Unigene10229_All	441	233	53	148.992	32.4577	-2.1986	Down	6.8024e-29
Unigene8258_All	744	420	162	159.192	58.8062	-1.4367	Down	6.831e-29
Unigene1601_All	886	178	478	56.654	145.705	1.3628	Up	7.2413e-29
Unigene3832_All	528	254	64	135.658	32.7361	-2.051	Down	7.8624e-29
Unigene7479_All	1509	561	257	104.838	45.9965	-1.1886	Down	8.9273e-29
Unigene27607_All	377	0	100	0	71.6373	16.1284	Up	9.3579e-29
Unigene15243_All	718	116	5	45.5594	1.8807	-4.5984	Down	9.618e-29
Unigene7415_All	1452	274	630	53.2143	117.18	1.1388	Up	9.7258e-29
Unigene9166_All	1519	408	155	75.7437	27.5584	-1.4586	Down	1.0243e-28
Unigene4571_All	1921	186	490	27.3042	68.8889	1.3351	Up	1.1038e-28
Unigene16045_All	962	112	4	32.8312	1.123	-4.8696	Down	1.1646e-28
Unigene23952_All	711	138	12	54.7336	4.5582	-3.5859	Down	1.2115e-28
Unigene6063_All	1183	251	63	59.832	14.3826	-2.0566	Down	1.3473e-28
Unigene25889_All	227	65	273	80.748	324.801	2.0081	Up	1.3491e-28
Unigene738_All	1787	317	694	50.0241	104.886	1.0681	Up	1.4962e-28
Unigene833_All	488	146	15	84.3679	8.3014	-3.3453	Down	1.5617e-28
Unigene7703_All	306	209	42	192.606	37.0688	-2.3774	Down	1.5977e-28
Unigene24395_All	496	27	188	15.3506	102.366	2.7374	Up	1.7234e-28
Unigene26455_All	256	2	110	2.2031	116.047	5.719	Up	1.7333e-28
Unigene8725_All	1194	267	72	63.0596	16.2858	-1.9531	Down	1.9812e-28
Unigene21894_All	346	103	2	83.9471	1.5611	-5.7488	Down	2.0456e-28
Unigene1736_All	1055	643	317	171.871	81.1498	-1.0827	Down	2.137e-28
Unigene14511_All	908	111	4	34.4732	1.1897	-4.8568	Down	2.2855e-28
Unigene11506_All	219	180	478	231.778	589.474	1.3467	Up	2.3204e-28
Unigene6302_All	977	161	446	46.4703	123.288	1.4077	Up	2.646e-28
Unigene6801_All	2543	307	677	34.0437	71.899	1.0786	Up	2.6483e-28
Unigene1268_All	579	14	152	6.8186	70.8999	3.3782	Up	2.6623e-28
Unigene10104_All	1988	208	42	29.5047	5.7058	-2.3704	Down	2.7089e-28
Unigene798_All	1184	151	429	35.9641	97.8558	1.4441	Up	2.7231e-28
Unigene24067_All	823	40	218	13.7058	71.5381	2.3839	Up	2.8161e-28
Unigene27657_All	389	210	526	152.235	365.188	1.2623	Up	3.0172e-28
Unigene6292_All	816	306	675	105.749	223.406	1.079	Up	3.0575e-28
Unigene26320_All	248	2	109	2.2742	118.701	5.7058	Up	3.3082e-28
Unigene1245_All	290	197	37	191.563	34.4576	-2.4749	Down	3.3896e-28
Unigene15338_All	929	92	0	27.9265	0	-14.7693	Down	3.5747e-28
Unigene26274_All	246	179	475	205.193	521.482	1.3456	Up	3.722e-28
Unigene5036_All	693	112	360	45.5753	140.298	1.6222	Up	3.726e-28
Unigene2462_All	1802	84	308	13.1453	46.1612	1.8121	Up	3.8927e-28
Unigene7443_All	1865	320	695	48.3855	100.644	1.0566	Up	4.1728e-28
Unigene27853_All	463	6	125	3.6544	72.9138	4.3185	Up	4.4058e-28
Unigene2704_All	1770	194	499	30.9081	76.1392	1.3007	Up	4.4846e-28
Unigene11295_All	1601	130	10	22.8979	1.6869	-3.7628	Down	4.5459e-28
Unigene5034_All	646	495	215	216.081	89.8849	-1.2654	Down	4.766e-28
Unigene25041_All	965	30	193	8.7667	54.0146	2.6232	Up	6.1668e-28
Unigene7153_All	623	55	249	24.8954	107.942	2.1163	Up	6.3738e-28
Unigene12535_All	668	120	7	50.6581	2.8301	-4.1619	Down	6.5073e-28
Unigene28132_All	815	0	97	0	32.1436	14.9722	Up	6.8514e-28
Unigene16137_All	201	91	0	127.67	0	-16.9621	Down	7.2414e-28
Unigene18750_All	246	91	0	104.316	0	-16.6706	Down	7.238e-28
Unigene22457_All	385	91	0	66.6538	0	-16.0244	Down	7.2345e-28
Unigene5227_All	1659	108	351	18.3578	57.1402	1.6381	Up	7.5673e-28
Unigene10606_All	1155	130	390	31.7399	91.1934	1.5226	Up	7.8252e-28
Unigene19243_All	256	101	2	111.257	2.1099	-5.7206	Down	8.0738e-28
Unigene9032_All	2089	441	180	59.5312	23.271	-1.3551	Down	8.6288e-28
Unigene23742_All	603	116	6	54.2482	2.6873	-4.3353	Down	9.8826e-28
Unigene279_All	1386	469	199	95.4232	38.7767	-1.2992	Down	1.0719e-27
Unigene3559_All	680	173	462	71.7433	183.491	1.3548	Up	1.1024e-27
Unigene5239_All	1552	164	447	29.7986	77.7851	1.3842	Up	1.122e-27
Unigene28108_All	755	67	272	25.0249	97.2977	1.959	Up	1.3124e-27
Unigene15673_All	676	112	5	46.7214	1.9976	-4.5477	Down	1.3773e-27
Unigene23735_All	600	90	0	42.2995	0	-15.3684	Down	1.4705e-27
Unigene24037_All	782	90	0	32.4549	0	-14.9861	Down	1.4698e-27
Unigene6132_All	683	217	48	89.5949	18.9802	-2.2389	Down	1.471e-27
Unigene2320_All	1095	114	360	29.3586	88.791	1.5966	Up	1.5466e-27
Unigene27970_All	545	3	111	1.5523	55.0056	5.1471	Up	1.6614e-27
Unigene21321_All	319	150	18	132.6	15.2392	-3.1212	Down	1.6754e-27
Unigene3201_All	421	155	20	103.823	12.8301	-3.0165	Down	1.7405e-27
Unigene15991_All	1453	142	15	27.5592	2.7881	-3.3052	Down	1.7933e-27
Unigene25084_All	947	33	198	9.8267	56.4672	2.5226	Up	1.9188e-27
Unigene11128_All	448	266	608	167.436	366.527	1.1303	Up	1.9321e-27
Unigene8428_All	1167	198	501	47.8452	115.944	1.277	Up	2.0451e-27
Unigene17526_All	222	95	1	120.674	1.2165	-6.6322	Down	2.0499e-27
Unigene19705_All	266	95	1	100.713	1.0153	-6.6322	Down	2.0489e-27
Unigene5585_All	979	176	29	50.6961	8.0001	-2.6638	Down	2.1372e-27
Unigene8676_All	722	169	26	66.0076	9.7256	-2.7628	Down	2.267e-27
Unigene27696_All	399	389	148	274.929	100.177	-1.4565	Down	2.3345e-27
Unigene24930_All	1008	1	101	0.2798	27.0609	6.5957	Up	2.3374e-27
Unigene1753_All	1105	240	567	61.2482	138.58	1.178	Up	2.4489e-27
Unigene10209_All	338	79	294	65.9105	234.915	1.8336	Up	2.5785e-27
Unigene24367_All	1722	42	218	6.878	34.1904	2.3135	Up	2.6117e-27
Unigene3658_All	1413	57	250	11.3757	47.7836	2.0706	Up	2.785e-27
Unigene7750_All	715	49	233	19.3257	88.0097	2.1871	Up	2.996e-27
Unigene3308_All	545	498	221	257.678	109.516	-1.2344	Down	3.6192e-27
Unigene25034_All	627	23	172	10.3444	74.0869	2.8404	Up	3.93e-27
Unigene27973_All	548	7	125	3.6022	61.6042	4.0961	Up	4.0267e-27
Unigene22759_All	414	94	1	64.0283	0.6523	-6.617	Down	4.1147e-27
Unigene1665_All	1460	143	408	27.6202	75.4724	1.4502	Up	4.1213e-27
Unigene810_All	1530	299	94	55.1092	16.5927	-1.7317	Down	4.7968e-27
Unigene2182_All	450	348	728	218.078	436.918	1.0025	Up	4.8318e-27
Unigene1323_All	922	13	144	3.9761	42.1806	3.4072	Up	4.8649e-27
Unigene27245_All	316	0	94	0	80.3381	16.2938	Up	5.0216e-27
Unigene27646_All	387	0	94	0	65.5991	16.0014	Up	5.0193e-27
Unigene7396_All	909	151	421	46.8444	125.083	1.4169	Up	5.0684e-27
Unigene10427_All	661	50	234	21.3311	95.6082	2.1642	Up	5.144e-27
Unigene9159_All	1778	259	594	41.0783	90.2268	1.1352	Up	5.2278e-27
Unigene22533_All	392	88	0	63.3054	0	-15.95	Down	6.0168e-27
Unigene24134_All	911	88	0	27.2401	0	-14.7334	Down	6.014e-27
Unigene24402_All	300	183	33	172.018	29.708	-2.5336	Down	6.0796e-27
Unigene14771_All	978	106	4	30.5641	1.1046	-4.7902	Down	6.5377e-27
Unigene6018_All	882	500	224	159.862	68.5899	-1.2208	Down	8.1677e-27
Unigene11314_All	275	93	1	95.3662	0.9821	-6.6015	Down	8.2363e-27
Unigene1422_All	407	2	104	1.3857	69.0112	5.6381	Up	8.3353e-27
Unigene22061_All	357	134	13	105.848	9.8346	-3.428	Down	8.4345e-27
Unigene915_All	341	362	133	299.363	105.336	-1.5069	Down	8.4504e-27
Unigene23135_All	459	142	16	87.2409	9.4143	-3.2121	Down	8.9676e-27
Unigene15521_All	1359	147	18	30.503	3.5771	-3.0921	Down	9.9681e-27
Unigene8909_All	1172	213	48	51.2503	11.061	-2.2121	Down	1.1287e-26
Unigene10866_All	729	29	185	11.218	68.537	2.6111	Up	1.1305e-26
Unigene5784_All	538	184	34	96.445	17.0678	-2.4984	Down	1.152e-26
Unigene9648_All	1074	388	150	101.876	37.7197	-1.4334	Down	1.1579e-26
Unigene14727_All	799	87	0	30.7055	0	-14.9062	Down	1.2204e-26
Unigene10768_All	2071	233	551	31.7264	71.8542	1.1794	Up	1.2252e-26
[truncated: 6,331 more rows]
