# Supplementary material for: Deep Insight into the Ganoderma lucidum by Comprehensive Analysis of Its Transcriptome
Source: PLoS One. 2012 Aug 27;7(8):e44031. doi: 10.1371/journal.pone.0044031 (PMC3428325; doi:10.1371/journal.pone.0044031)
Supplement: Table S5 — Classification of putative GH genes from the G. lucidum transcriptome. (XLS) [file pone.0044031.s008.xls]

## Sheet: Sheet1
GH_Classification	Number of Unigenes	Unigene_ID
GH5	12	Unigene22953_All;Unigene23867_All;Unigene3305_All;Unigene7530_All;Unigene10054_All;Unigene15951_All;Unigene4037_All;Unigene5049_All;Unigene11276_All;Unigene25965_All;Unigene16122_All;Unigene23829_All
GH31	11	Unigene13989_All;Unigene14940_All;Unigene9077_All;Unigene2747_All;Unigene11034_All;Unigene2070_All;Unigene9510_All;Unigene22205_All;Unigene24015_All;Unigene26254_All;Unigene22461_All
GH3	7	Unigene26956_All;Unigene24192_All;Unigene6474_All;Unigene3865_All;Unigene8962_All;Unigene8974_All;Unigene112_All
GH16	7	Unigene2615_All;Unigene3403_All;Unigene5268_All;Unigene2944_All;Unigene3964_All;Unigene4800_All;Unigene4781_All
GH18	5	Unigene14668_All;Unigene7036_All;Unigene7150_All;Unigene2070_All;Unigene9510_All
GH47	5	Unigene1907_All;Unigene8949_All;Unigene20501_All;Unigene2644_All;Unigene6853_All
GH1	4	Unigene3551_All;Unigene47_All;Unigene25617_All;Unigene3753_All
GH7	4	Unigene11912_All;Unigene14047_All;Unigene19641_All;Unigene24064_All
GH37	4	Unigene86_All;Unigene279_All;Unigene4957_All;Unigene3753_All
GH15	3	Unigene10615_All;Unigene2412_All;Unigene5819_All
GH63	3	Unigene3753_All;Unigene276_All;Unigene725_All
GH9	2	Unigene16885_All;Unigene4330_All
GH20	2	Unigene11729_All;Unigene8399_All
GH27	2	Unigene8777_All;Unigene9108_All
GH28	2	Unigene27633_All;Unigene4060_All
GH30	2	Unigene3737_All;Unigene22425_All
GH35	2	Unigene3757_All;Unigene5254_All
GH38	2	Unigene24876_All;Unigene4580_All
GH19	1	Unigene4781_All
GH33	1	Unigene2251_All
GH71	1	Unigene3621_All
GH72	1	Unigene2251_All
GH88	1	Unigene5072_All
