# Supplementary material for: Deep Insight into the Ganoderma lucidum by Comprehensive Analysis of Its Transcriptome
Source: PLoS One. 2012 Aug 27;7(8):e44031. doi: 10.1371/journal.pone.0044031 (PMC3428325; doi:10.1371/journal.pone.0044031)
Supplement: Table S6 — Primers used in the qPCR of G. lucidum unigenes. (XLS) [file pone.0044031.s009.xls]

## Sheet: Sheet1
Unigene_ID	Primers (F, forward; R, reverse)
Unigene27520_All	F: GGTTAACACCGCAGACGAAC
	R: ACCCTGCCAACATTAACTGG
Unigene27186_All	F: TCGCAACATGCATTAAGGAG
	R: GGGGAGCTTGTAGAGTGCAG
Unigene6833_All	F: ATCTTTCCGTATGGCGAGTG
	R: CGACTTCTACAAGCCCAAGC
Unigene6227_All	F：TTCTGTCCAGGGTTCGTAGG
	R：GTGGAGAGCTCGAACTGCAT
Unigene25033_All	F: GATCGGATAGCCTCCAGTGA
	R: ACGCGATACAAGCGATCAG
Unigene14395_All	F: ACGCGATACAAGCGATCAG
	R: GATCGGATAGCCTCCAGTGA
Unigene6822_All	F: CGCACACAACCTGTCACAAT
	R: GCGGTAGTTCCACGATTTGT
Unigene6187_All	F：TCGCAACATGCATTAAGGAG
	R：GGGGAGCTTGTAGAGTGCAG
Unigene803_All	F：CAAGCGTTCTTCCTCGTCTC
	R：TCGGTCTGGAAGGTGGTATC
Unigene688_All	F：GACCGGGAAAGAGAACTTCC
	R：GGACTTTTGCGTGTCGGTAT
Unigene111_All	F：AACCGTCGACGAGTACAACC
	R：GCGGAAGTCACGGATAATGT
Unigene2082_All	F: CTTCTGCGGGATCATATTGG
	R: CGTCGGATGCGGTCTTTCT
Unigene5606_All	F: CCATGTGGTCCGTCTCGTA
	R: AGCTTCTGGAGTGCGATGAT
Unigene4718_All	F: GGATACGATATCGCGACGTT
	R：GAGTGGGTGGAGCATAAGGA
Unigene6073_All	F：ACGCCCTCATCATCTACGAC
	R：CCACCGAACTTCTCGTTCAT
Unigene7477_All	F：AGTGTGGGCGGAGACATTAC
	R：ATCTTCCGCAACGTCTATGG
Unigene24164_All	F：CTGATTCGGGGTGTGAATCT
	R：CTCTAGCTGGCCGATACCAC
Unigene6029_All	F: ATGCAGCCAATGGAAATGAG
	R: GTCTGCTCGACATCGTCATC
Unigene10375_All	F：GGCCCTCCTTACAAACAACA
	R：ATACCTCGGGACAAGACACG
